# Supplementary material for: Accelerating dynamics of collective attention
Source: Nat Commun. 2019 Apr 15;10:1759. doi: 10.1038/s41467-019-09311-w (PMC6465266; doi:10.1038/s41467-019-09311-w)
Supplement: Supplementary file 3 — Source Data [file 41467_2019_9311_MOESM3_ESM.txt]

Twitter: [[3.8758774063520747, 0.9404165084762015, 0.02048752835465122, 0.02930993821046177, 0.017868342314775236, 0.1209342075052935, 0.23838965649916383, 0.11515899114374571, 2.408287059641341, 0.13290874921695553, 0.19483745053244303, 0.10306572898590434, 0.04567734955454234, 1.6770247968968062, 0.35140776391113365, 48.23490613901573, 2.068167592891148, 2.1079531177082957, 1.1428402629052508, 0.23294423154497781, 0.3947859363788567, 0.23504698538994445, 0.12277364094176386, 0.2539198172157605, 0.280858479317619, 0.1649125951483446, 0.1000105563179563, 0.6396875359871023, 0.30507270975016876, 0.09349182619853168, 0.09235899706647478, 0.11672024990309415, 0.05216840901666122, 0.17530763574892352, 0.03510291093283041, 0.0034410814710367104, 0.3907542171578429, 0.56927728979635, 0.054827294023824955, 2.9060326805751098, 0.34649081966935574, 0.8267249237733002, 2.1037175463230637, 3.0031835868411743, 0.11887141535615171, 2.7958818263205014, 4.830070754716981, 0.01687051876845213, 0.30907582670336714, 0.4266668837088162, 2.106990860650594, 0.31203131770875414, 0.10751691978705419, 0.5387181084654075, 0.49840758827392445, 1.829945759271342, 2.715185193010628, 0.39004500690700056, 0.8447778418926717, 1.9144301949744553, 0.8996712478646594, 0.3062057150813132, 0.21063315073825878, 0.5492519944263249, 0.03745348699505731, 0.5594840430645006, 0.2889707327033243, 0.12745020125192252, 0.11842901805335566, 0.13074450573894475, 0.2663593698764892, 0.029006431290195565, 0.011508885763272178, 0.016265072469652066, 0.1140657068807958, 0.05220194672342888, 0.045148777374054795, 0.1260823612686777, 0.05333063530060103, 0.09517784538398112, 0.2795419673499927, 0.03460540756260601, 0.08554163976759199, 0.12597925047639214, 0.16192031749448924, 0.032001897942457835, 0.13333799748136008, 0.018135064286605915, 0.02210811791650115, 0.12560404371873926, 0.0427778529849736, 0.0560593447107094, 0.03416828793774319, 0.09008348030570253, 0.4374617881410272, 0.017658894876809862, 0.03168992568707726, 0.005170832059158767, 0.09160973900858294, 0.00508802235815048, 0.03354484748674675, 0.1710948117562843, 0.02259731478798416, 0.04718545001157085, 0.008596002260341542, 0.10141349299425961, 0.06422487064921553, 0.05760755508919203, 0.06912188276999581, 0.01946173967505434, 0.023742441389695192, 0.08209215314438009, 0.17764189326803298, 0.009165676415845717, 0.11272848241820486, 0.00443036879358981, 0.07375804269185099, 0.03319115213388341, 0.1315496198705078, 0.05833184177555038, 0.018125623636455885, 0.04110503617892781, 0.07231637906442864, 0.054773234029837026, 0.05716365411521647, 0.07540487499175408, 0.041650235979262054, 0.12407499651318019, 0.020098403454162063, 0.011371018863764328, 0.07767833158794239, 0.003619680658911928, 0.008224690629251822, 0.07756949947821447, 0.0001407481546353059, 0.01070530447249054, 0.036015610769415604, 0.07349074077746533, 0.07152624622428419, 0.06593986154805065, 0.11423430904435679, 0.05001659403769011, 0.0021834294065979395, 0.09226457116745644, 0.04975120519075561, 0.057402029614500895, 0.07827130127735987, 0.012209883484834287, 0.006083377373848035, 0.01736143063096224, 0.020312383112255545, 0.02819303702217317, 0.010746383799421408, 0.008427975351626186, 0.011864964103688277, 0.05561565409867441, 0.03092076480117298, 0.09723273614265288, 0.05099647613881594, 0.11811968893659912, 0.07626783911778905, 0.053096981930385534, 0.07576616474756422, 0.18478693138364588, 0.029342690765258472, 0.08443130949918945, 0.11747203954897084, 0.010785079267288005, 0.021825488229686774, 0.01783237154588836, 0.03502626970227671, 0.033132266217354676, 0.0632065809473485, 0.06586994616611148, 0.019764379682265083, 0.11576504216424739, 0.1248760091746702, 0.024480056287696787, 0.02162374557951264, 0.03115740295248745, 0.0031213497102293387, 0.2523069781134297, 0.06352478470197329, 0.10567592037643939, 0.025292367310220745, 0.0716543493177651, 0.4138002218280168, 0.14410047963067493, 0.0017462481204687734, 0.02321935052104911, 0.20494836113568127, 0.0572405081612379, 0.05113736432609394, 0.15507799884862186, 0.14130825800869742, 0.09283944509390074, 3.650887530758727e-05, 0.1026154003417106, 0.004476465446454587, 0.0051124676968514315, 0.002702964325338615, 0.1756906282489232, 0.06906200989043379, 0.0668232410905749, 0.03215402383031464, 0.011226717609333425, 0.2676319171646614, 0.03955269889605324, 0.10031291469388424, 0.005546890988772133, 0.2337125492150161, 0.042729948559010425, 0.029678939824300678, 0.1202046390875929, 0.12174438419829589, 0.06281574288137044, 0.2996797419096566, 0.050996655870658554, 0.027870350050780073, 0.015079144406268, 0.03764473861140578, 0.03523367688688075, 0.027639309239807727, 0.02965156568062714, 0.059538143636067284, 0.008664474908504435, 0.006513738446739994, 0.08859214476404167, 0.019445626876150566, 0.02604680916157922, 0.17396655010707218, 0.1433611644746564, 0.00463210640337728, 0.14603466364746168, 0.04775933105202752, 0.18132705684466274, 0.005853619949769613, 0.001260528426095297, 0.203398880301099, 0.01214071176614396, 0.038832727563757594, 0.11669146166516126, 0.04654272086024575, 0.014364334441895938, 0.039235547746891725, 0.004799712914367739, 0.0793697132833742, 0.0021912633687694544, 0.01120297934135944, 0.030716454763818467, 0.06207414199162217, 0.09183759833772741, 0.026045948443424786, 0.06940493492834457, 0.0006005145053310191, 0.09882021319022562, 0.06988290596182375, 0.015238989576486055, 0.004355217620766799, 0.07539795183090596, 0.28866977853043235, 0.19453937815884678, 0.04359116114657151, 0.11147053216807541, 0.05436520004809359, 0.02300980528616779, 10.170389004785862, 2.940584662110858, 2.9014454664914586, 1.3978583196046128, 0.2885606320851941, 0.48080511863503067, 0.3896840399675938, 0.18314116681780887, 0.08484550322617268, 0.0914307641323496, 0.723222769283925, 0.06905434809794163, 3.1358723623262996, 0.5506968641114982, 0.05951177235302615, 2.0380715705765406, 2.4272182006204757, 0.015703396593316883, 0.0299729981125771, 0.01482657033633781, 0.10484907604087847, 0.03403690012542082, 0.25686489027929726, 0.04291119935543278, 0.05997668531381706, 0.045390061691438686, 0.03456110754903731, 0.029958783356900026, 0.02794816969866919, 0.04182248036463247, 0.029031677367620023, 0.02896537831519463, 0.020659134583185215, 0.18059749329464753, 0.02712884773838951, 0.01990197396792128, 0.03444889497110694, 0.01761117410757452, 0.37415356540549405, 0.016951565261746876, 0.7881895674916453, 0.30792174407880535, 0.1276649213088683, 0.00956597227996767, 0.012954451857342888, 2.240536912751678, 0.17298015725796284, 0.02728015279833445, 0.011774306365120075, 0.0007326851433315312, 0.010610251853251419, 0.02803200486090622, 0.04210055156083052, 0.012783032069809266, 0.005789614810031684, 0.03341569628547636, 0.015685683542061585, 0.004482320603056932, 0.009080119617100892, 0.059059988426670096, 0.07033242002277021, 1.5874224360315137, 0.17694023938735806, 0.028121773253750752, 0.49112624473302363, 0.031956373126451575, 0.0037308601909233716, 0.41035771227094264, 0.23521751712163597, 0.026272736021557115, 0.03211414119724191, 0.19829399662497976, 0.0073442010528103245, 0.11698765223987526, 0.18958568434628406, 0.08017264066529817, 0.006668547249647391, 0.013452233468128376, 0.07853493709132425, 0.034248259786362714, 0.024464631226838948, 0.1138539211634479, 0.03356049890703356, 0.12210748942523016, 0.011477761836441894, 0.14130807525394065, 0.020835707699161807, 0.17716079369231344, 0.11047101848114581, 0.04964148428809023, 0.029889553101180025, 0.0006041774555498015, 0.0016000586281024038, 0.024401546284892016, 0.04659301938002952, 0.006904160695193248, 0.12253010639541681, 0.108936094388372, 0.18751685664400186, 0.03802431356610923, 0.09987563048435016, 0.12759581709663098, 0.0820021566316423, 0.044336802095163046, 0.07841766533510874, 0.06556296734628006, 0.07790703795336106, 0.010951311227230552, 0.10652117786142327, 0.13517131278398625, 0.03471553598667201, 0.1228222773670342, 0.023412378046277417, 0.2511097443576853, 0.06568027640353999, 0.18938104130052724, 0.2234894590778519, 0.09402389645532597, 0.03122354843311617, 0.10462536461207528, 0.1413218353819422, 0.0977434432931815, 0.09764530617690222, 0.004078339981176893, 0.05363997500446349, 0.08620780953793038, 0.08750561354699497, 0.19570857922112403, 0.2018873637464675, 0.032714253748042064, 0.1204714855260877, 0.06329285272277228, 0.025098516017673177, 0.030308485740609348, 0.21148743561729358, 0.20668458055729377, 0.025992615846314834, 0.005551760302508395, 0.05492841862761231, 0.23404255319148937, 0.18938668443186077, 0.0033507486107777797, 0.01881796214256947, 0.07692535749933294, 0.09341644259757191, 0.07468609113603339, 0.13694217107529585, 0.0090900901638673, 0.056483878559661096, 0.1721324021041269, 0.016764115542368445, 0.001819570684313069, 0.07490411959612826, 0.16944499290139997, 0.1404138312682121, 0.07383919660127718, 0.03745242636524246, 0.0741239663819981, 0.016098626765840306, 0.01914473254522892, 0.11116807864775344, 0.024956538535831563, 0.09264555748653724, 0.051102139685102944, 0.25853654684439953, 0.12660169825038856, 0.2170409534692331, 0.1899749192109198, 0.12058851327935478, 0.26791046034985916, 0.5682374113289304, 0.06332396126210559, 0.04318829509063666, 0.00018894590856529593, 0.06334537321102027, 0.00013501893818264508, 0.0701618786885009, 0.044799190010124876, 0.3536663640063872, 0.17462804804006038, 0.054491922436993474, 0.041673478602735674, 0.03546979163552659, 0.06630097437748106, 0.15963329122637157, 0.25550736462403917, 0.2711974552792694, 0.1224775332292956, 0.09528274668205425, 0.8916913620897816, 0.013576079813608937, 0.015506274712050886, 0.20936878727634195, 0.007366627860323474, 0.05690507695521972, 0.06718868950516585, 0.03665989290535028, 0.02523304978644555, 0.37130392147052643, 0.018998589977087126, 0.011430218730856546, 0.03946102706978004, 0.040301080761801375, 0.043308008969510356, 0.2847175440284862, 0.15709562048721237, 0.027672479150871874, 0.0587673974770749, 0.024993954848211736, 0.03697751779774053, 0.09957555630538635, 0.035346275599198916, 0.08159539795900195, 0.020393377298062752, 0.019888369038824592, 0.052063129260460514, 0.03984027172166889, 0.06296887280001905, 0.0005601236753075079, 0.07461895591681968, 0.007802217778585712, 0.3659143710587454, 0.22729025476327563, 0.048932771889066355, 0.026238296587133798, 0.018773988644863824, 0.17605922002888783, 0.061684423838619544, 0.17320371422738884, 0.16988177312102032, 0.0804479978855557, 0.015447104750838353, 0.1511274837012984, 0.05923413309150204, 0.03252561258216813, 0.020474468704280265, 0.2309193635911771, 0.02080352136837965, 0.040443497151289094, 0.352024937857446, 0.12854030501089325, 0.03553843027527238, 0.07308310627731276, 0.01963411546252532, 0.3856755693726798, 0.154479352982347, 0.04445469824087515, 0.04531110153478967, 0.005049882990516073, 0.06509158241772421, 0.03404589123244854, 0.00579345687159274, 0.014321896897710447, 0.0221031499756708, 0.05760059293889594, 0.0530888056905507, 0.054428387777122465, 0.007728125990394695, 0.10410887469625615, 0.06886089914498483, 0.20458064213440094, 1.074268576881382, 0.3364315466969603, 0.013258649032179505, 0.01228322363555687, 0.20905553590378492, 0.16891779180150748, 0.15066893452819172, 0.01024185278743466, 0.13912236182459614, 0.1185065481601185, 0.27192005538331876, 0.12046524836121826, 0.17498283964306457, 0.0736709657124882, 0.050445139270114805, 0.33092476774546115, 0.004562251927551439, 0.0878788597448181, 0.26520811099252933, 0.08528649755979996, 0.0662106766155405, 0.1298999357385477, 0.16675129996750082, 0.1863476605831319, 0.17731551397199924, 0.3041905772291074, 0.04408308047352451, 0.18871514564450287, 0.19021565146532407, 0.09715264817906995, 0.4097444831591173, 0.13424892279554124, 0.02575693056874884, 0.23273662865490702, 0.10289721775120718, 0.04999196916158047, 0.09946635480034986, 0.03394890680587089, 0.1451939428293789, 0.04956866072691274, 0.13620586857459221, 0.03482106880815615, 0.021316092110148236, 0.180443009337337, 0.05406043669497279, 0.11713856293350511, 0.020366735450534332, 0.06528172835040529, 0.19686547457986275, 0.12471599846202244, 0.240915541767055, 0.0674693124249068, 0.31652355534926896, 0.001894974351742495, 0.25017135023989034, 0.015449070437287249, 0.3337892683364352, 0.2667784788222453, 0.02093676588118476, 0.20895256846674812, 0.1108920021976297, 0.12337610724978142, 0.045392035519930846, 0.2291515931706492, 0.035318400733888845, 0.1120768630895146, 0.009586137788537426, 0.04621952076452814, 0.13613634822699844, 0.04500023729296189, 0.2128478098311622, 0.20121847341991903, 0.1198465619846562, 0.2875801398427288, 0.045917093018571484, 0.14324943758515435, 0.2125436985860849, 0.17593764971596743, 0.02784255817505983, 0.1548613381684154, 0.11866093566348374, 0.017372273379465664, 0.0019369638760700163, 0.19436925271911737, 0.07099434630709943, 0.0007181163959724366, 0.1257156097042951, 0.3348049518790792, 0.033752985406354304, 0.012656154749015077, 0.052356856523249375, 0.17143341421638594, 0.1316695037797668, 0.003812104787714544, 0.15669388952503524, 0.05013540158227589, 0.14278899379843565, 0.028085985657481202, 0.09637129803997736, 0.062577131926447, 0.21780186394055098, 0.21337291854911578, 0.052173252279635256, 0.08544335793624427, 0.06324144859844175, 0.1666293425415562, 0.06456007381124879, 0.029391748439672172, 0.11082777181837451, 0.4339292719088872, 0.03945952859217129, 0.09365545792742064, 0.05349481785077179, 0.007542945107231571, 0.060773787614675716, 0.01861284240297491, 0.016929434978500774, 0.05761595168428735, 0.18141760996733267, 0.14123323266212304, 0.029595744418859513, 0.08521762418059976, 0.02236267458452846, 0.17409295014133552, 0.14730003962583604, 0.04833556317162424, 0.027462714998928477, 0.19266274749129, 0.07074338197669523, 0.03184948846330036, 0.09568353168421709, 0.17767652139297824, 0.07042228016804288, 0.2453271378250768, 0.12811883486132064, 0.050569262226606945, 0.17521299556969214, 0.07022122553663142, 0.046545745532141906, 0.3334371705166299, 0.0405951803331716, 0.025313273943740066, 0.04246912155974879, 0.09425967934176631, 0.04938757440110188, 0.011196603518358546, 0.14571895922597564, 0.1332686498351947, 0.26422620239323613, 0.2763734925082227, 0.0013585018441662534, 0.04623471055746576, 0.1996302495115512, 0.04131949138673251, 0.07016249162942616, 0.2659602936390265, 0.08707823444052148, 0.13792306075257516, 0.023991924701855714, 0.19718388948942203, 0.4843630905615685, 0.19001856460086108, 0.043507123193169024, 0.1633076181292189, 0.1884373760280421, 0.014558027840609026, 0.04576542896579044, 0.14984285942577105, 0.01889255979912779, 0.11930890768446656, 0.03725777260308714, 0.22160360321777053, 0.2669405117357999, 0.038867167860501706, 0.011757404602753454, 0.47214468526007314, 0.03542184241902191, 0.10016948415974969, 0.1270223664857737, 0.05071102310825102, 0.0025122991909347385, 0.03867766653944394, 0.10452972214154323, 0.08065125808731285, 0.17741469423758371, 0.11169905880529411, 0.17638511296521983, 0.057146272462844164, 0.018932426727777108, 0.06844840660661772, 0.18252382815340035, 3.132290879497762, 0.18560146748105863, 0.028570818373599045, 21.13600432403216, 2.5039549139806208, 2.9682735329282273, 0.6988460745930353, 0.3545393898962945, 0.6164351306804804, 5.459678874255818, 3.517343461989611, 0.16204335084003132, 1.2528730522150844, 0.22596941292550568, 0.5065728601106825, 2.45319706134557, 4.462749934294321, 10.23815507772503, 0.10800668645310954, 0.29260108878008695, 0.7579794983180145, 0.6619807440220585, 0.15694728899428695, 0.4988087473878958, 1.1399202536254407, 11.498991220895359, 22.63157894736842, 80.8656045751634, 41.83504938012187, 71.25874610322134, 25.112940045656615, 27.522294725394236, 25.724184449350012, 35.989151554404145, 70.93810178817057, 34.23773773773774, 71.90806686046511, 29.856558717697087, 76.18607221812822, 70.79693623085144, 36.309671694764866, 57.40954495005549, 15.690925426774484, 17.13748604045167, 10.694696412519408, 8.781058417306744, 8.111637844695199, 15.073706156487614, 15.202371265837499, 15.095338983050848, 17.186201276653538, 18.06268221574344, 30.662024787634035, 15.21828078078078, 0.31612223393045313, 1.4489613968459811, 0.7489742848887605, 1.8999768464922435, 0.09066305818673884, 0.07248157248157248, 1.563573883161512, 0.4169049888782968, 0.14197910264290103, 2.023681377825619, 0.7994762439206884, 0.15472868217054264, 1.2969924812030076, 0.588608776844071, 0.9501424501424501, 0.24743276283618582, 0.04607554245914814, 0.12419974391805377, 13.315945330296127, 0.26279695132623676, 0.053690006678174966, 0.041933255234147364, 0.06570184795456512, 0.05935183682302656, 0.061555158324821245, 0.017223910840932118, 0.12741989787329555, 0.10829829228524844, 0.04923215898825655, 0.0068384478199372736, 0.05750069907427848, 0.08832733416587085, 0.09168934152219545, 0.3986930177965295, 0.41681975913451724, 0.1477497255762898, 0.835109321967006, 0.05015269473955869, 0.10087832824282583, 0.08415756226781823, 0.16901367724026256, 0.07697698866954795, 0.3828082583750312, 0.251143393783758, 0.04315375220518388, 0.0475396773773904, 0.0023417664313944604, 0.009409973735717751, 0.059514368155510186, 0.02652492435101131, 0.005778712425115309, 0.09617141652317532, 0.022049206405316553, 0.014682103916092381, 0.016518203112074744, 0.06125578207983553, 0.018241508035265152, 0.026694401109377708, 0.032677121755500846, 0.04598810496011615, 0.2094681351633716, 0.05278462816674799, 0.025717692031111027, 0.0451151864014858, 0.07073368082343864, 0.03779597670849297, 0.04578136551164953, 0.13108828561585043, 0.0695539392706373, 0.056887014492061024, 0.06850397651722322, 0.019613268354032386, 0.01225912873959661, 0.07788108356290174, 0.28169812390183074, 0.13450377073906486, 0.08435981857113255, 0.07850343479236332, 0.06566070686956244, 0.09869795049613782, 0.004138009220769405, 0.0662436473664111, 0.051143984220907296, 0.03844782616853996, 0.04998012359509956, 0.11015694912920768, 0.016036522035684942, 0.08125901119104106, 0.0010606114531800548, 0.04147645661788757, 0.007940355165327343, 0.03260477835958534, 0.1560267493068015, 0.011089790620238162, 0.06837095343368489, 0.021749499189163406, 0.0108966749803273, 0.0005409399160883448, 0.06455462517307312, 0.001963912316717406, 0.014516717008644932, 0.06737420273860092, 0.004214107943683648, 0.06957923500848608, 0.005800312420261263, 0.009256681083823702, 0.057406789557094, 0.015134423763865389, 0.006812800126995886, 0.04750666666666667, 0.05034812825375813, 0.06491877578967141, 0.025285615714817824, 0.002362296520367905, 0.058055116857041414, 0.06003964293634952, 0.06534772574223117, 0.010996110902019822, 0.05445080751738815, 0.039123709713059125, 0.011051569942646057, 0.015810252927991538, 0.06531512878456242, 0.008657790753278131, 0.036248970731342166, 0.01580020387359837, 0.022480420933032152, 0.0536359186697181, 0.013027171938100364, 0.04903586487895011, 0.011374633856794457, 0.12118119127056527, 0.04843160571939028, 0.003380582037129955, 0.0645834765813013, 0.06081227871364739, 0.0018905016788350799, 0.037992540747378366, 0.053167598971062595, 0.00042149137698891244, 0.011773379989935282, 0.01429585257890685, 0.07245225290396029, 0.03518219762428307, 0.0007764534932088049, 0.05845212117777085, 0.04055732859254182, 0.002484796153535554, 0.038133834018056874, 0.02687295371380882, 0.06735602290629923, 0.10142049902500819, 0.13137747690162124, 0.07429065461278728, 0.016456602601879488, 0.012549405882572971, 0.03882550686803884, 0.03983404948881316, 0.21566541833787606, 0.03970761584172854, 0.0172537082352015, 0.02591238286867749, 0.06768963848150919, 0.030390070485773683, 0.029058002590627182, 0.08435843146861713, 0.03797536442364585, 0.021697673213452867, 0.03575550596911567, 0.009526040892830611, 0.014768398231641392, 0.04055335527416746, 38.376808417360806, 0.9161386507640701, 0.9654081417422484, 2.2290925266903914, 2.6688179753794667, 3.0091459929118556, 1.4220849735306094, 0.35588752196836554, 0.0015832805573147563, 0.05844155844155844, 0.50978054805538, 3.0255251116379074, 0.6009394815048138, 0.6308737754119712, 0.35584823179958525, 0.01347530629453878, 0.37404667245903656, 0.46170043327439364, 0.2940448597785637, 0.16822147260672327, 0.0011417343741702511, 0.1030818278427205, 0.6551503262740702, 0.013133707430340558, 0.03357246878506458, 0.03317491756798115, 0.09901130259207105, 0.08357300515015718, 0.8711768155303848, 3.8156055407294445, 0.7935557080276561, 0.08895755168101228, 0.11864452581373039, 0.018076342079540984, 1.7989693532555349, 17.661538461538463, 1.9715773486656543, 2.2454731308411215, 0.392335298641374, 0.06205871423262728, 2.975157452764171, 2.721993410214168, 7.8428473177441544, 0.4778145051526346, 0.11749381611494132, 0.045220377790498, 3.5976127320954907, 0.189554419284149, 2.83758059564016, 1.2916481563749445, 2.5660560240379957, 0.848233918128655, 17.53774908784732, 0.20178652535957609, 11.80869869607071, 9.847622613253463, 1.0756540346517567, 0.13498637310960296, 22.403099129696454, 0.22195857669843222, 0.10721613823790693, 0.20360837552098496, 0.05151957958521577, 0.5133842410002517, 0.23563822494401535, 0.26750104297037963, 6.103741726327165, 1.9930201848707791, 0.9976049413840917, 8.561470215462611, 14.676954732510287, 11.352223427331888, 21.838106147384497, 7.2171981181390485, 1.4083481877599524, 0.0428462756224429, 0.3773436113794531, 1.1627035027133694, 2.8239372927343984, 0.37330495111952067, 0.24019748550433434, 0.4422765356663426, 0.0996049005611076, 0.5434978026368358, 1.4475039001560062, 0.6359186746987951, 1.5495482150792474, 0.12914691943127962, 0.8363064008394544, 11.023285714285715, 0.3736436060619935, 0.23299195318215069, 10.322456244437852, 1.4122563403898554, 0.2438123888964857, 0.42744846149140514, 0.16019199040048, 1.3051498080662047, 0.3466793945179326, 0.39270090732339596, 0.13662573176636295, 0.048333153522494336, 0.5258785411647421, 0.4399738661730277, 0.04181790683605566, 1.6073528344342018, 0.1423799117520148, 0.11439791000697747, 0.0019220408579291466, 0.10465200773154675, 0.3607420076305749, 0.7114763608237455, 35.57048692324049, 5.015166158649914, 1.2527034120734908, 16.68236607142857, 0.578009828009828, 47.069212410501194, 60.34402332361516, 4.069270404585506, 1.460658848717824, 2.9398464163822524, 2.060315129609759, 1.2173346500973856, 0.18748074022414324, 1.209525843656557, 6.326824552924118, 0.04289144545886327, 6.673669201520912, 0.24664770418529053, 12.070322685788787, 0.2420797138477261, 0.23271544869817007, 11.728956228956228, 3.4609027715623975, 4.109899823217442, 0.4994424907796552, 0.2615735935229396, 2.8516355140186915, 0.6876554443433425, 4.938186813186813, 0.3048929663608563, 0.8451683462229513, 1.3311627906976744, 0.4847033785581272, 0.7252284536821358, 0.09290128265046477, 0.012496436377458899, 0.009068425391591096, 0.013089957094029525, 2.820803018054433, 1.2421024688080702, 1.2808430026047832, 0.614514119601329, 0.051697981094643485, 2.3368768706780885, 0.26435928365964556, 0.10032786885245902, 1.5354588796185935, 5.129764329356997, 2.9664968349544543, 0.14865127865789576, 0.01995610677282703, 0.13417881165919282, 0.20213751776116637, 0.04111208181304281, 0.19892393504121625, 0.2505716798592788, 2.1650976535056907, 0.35995174909529554, 0.3094661283086586, 0.6258051253939976, 0.909118564149365, 0.13430573972343246, 0.46635367762128327, 0.3968409818569904, 0.02007884844595214, 0.39251182007922647, 0.005904059040590406, 0.15382734164832476, 0.5122509537939804, 0.31394009216589863, 1.3870749450177635, 0.515520907158044, 0.5003273475495698, 0.12869744101237415, 0.05663268497091751, 0.2652946029264904, 0.16550564496757147, 0.1630549994111412, 0.22930484532428738, 0.2663509060955519, 8.9932869815392, 0.13926874910033107, 0.023985511824288753, 0.01397660959150837, 0.32998158901005525, 0.8388350548397402, 0.21677609237038714, 1.4614692839643997, 0.10562964344555317, 0.9505456554772759, 0.34854815864022665, 0.38562091503267976, 0.18685021178282635, 1.141982318111769, 1.8295245848874415, 0.5736235595390525, 0.26549562054276554, 0.1129818485023411, 0.4101138164529607, 0.023356083207323554, 0.4089375212156307, 0.23542750244469324, 0.06719762582520744, 0.6768195903559822, 0.07141891282790949, 0.01606824722488694, 0.229607250755287, 2.2636661211129296, 0.4427310566170202, 0.8310002137208805, 0.7873588374332487, 0.4975917006298629, 1.018447272368551, 0.0013684570646595963, 0.3126555712821514, 0.10009295408068414, 1.8213363923143102, 0.6606525716609067, 0.21741392501912776, 0.47293798235249757, 0.15305802872354704, 3.494510399000268, 0.06591595170003178, 0.17243949246334148, 0.020158375224869282, 0.4281349718242922, 0.26813643926788683, 0.38885874926020914, 0.09536324385207434, 0.051694589206393624, 0.23745385613089892, 3.461038961038961, 0.04699069679134232, 1.3096546985054114, 0.47030384171966233, 0.19028708739091943, 0.00021532581487363067, 0.15547355473554736, 0.1328507558015755, 0.04800386608317448, 0.2777761108944163, 0.40145400423607536, 0.639367698717425, 0.019085586146754704, 1.1052899287894202, 0.12429440576335962, 0.06690009684869254, 0.7398691897679398, 7.641254049051365, 0.3411201932008174, 0.06216019669633272, 0.3860768030212528, 0.03052193847630218, 0.11319485760107607, 0.46664342976646916, 0.09197205190360759, 0.12912396834489637, 0.18170202371333546, 0.10660427402243104, 0.37224152984882986, 0.2689822092471991, 0.2190226586603855, 0.37686284415256377, 0.333320229577797, 0.16863596046629498, 0.30418262601501456, 0.04511066209294676, 0.2323861337170091, 0.0050862450243255196, 0.18226284166878226, 0.05374384598427511, 0.32245962455719507, 0.019710407812450564, 0.2822658849154843, 0.03563741288438493, 0.04882589485180956, 0.25553215156320264, 0.08690857681432611, 0.06427702316803655, 0.028605093386530406, 0.2138685055176872, 0.16223791904922077, 0.020119760479041918, 0.44279191841867843, 0.12596403463892522, 0.19772033885180654, 0.4993131391621685, 0.04705185514247901, 0.17379544506308717, 0.044688492039172904, 0.4973278565434389, 0.1827674699861361, 0.17714398499950657, 0.007160038824572015, 0.40217603843682787, 0.24794557389459423, 0.056079848230361176, 0.2105997848921028, 0.07886280291860422, 0.07898517713845184, 0.273661200297223, 0.13517465075991203, 0.4191537290715373, 0.0747846380890277, 0.07977281159916659, 0.03808944808627617, 0.48749957190314736, 0.12247458758792176, 0.578438594915102, 0.023381294964028777, 0.02083739045764362, 0.32555560854635635, 0.07865835559513208, 0.05858098893082559, 0.24383179237461564, 0.08994186684216299, 0.1971888177416836, 0.11698149307729772, 0.1889702168120995, 0.06518551840189267, 0.018662466955396816, 0.03251098791881087, 0.05186207191597681, 0.18499007595994568, 0.05736414583464517, 0.04860770147997475, 0.2682943143812709, 1.0763174956006298, 0.19405537217117197, 0.09672474579735323, 0.2043421543048826, 0.8027035493120648, 0.14934370572352768, 0.35697548849813565, 0.29914408854535524, 0.35023752044233314, 0.10601366380680012, 0.27764410127491473, 0.2901961470490455, 0.08938645980253879, 0.0692879476137101, 0.28148763699650353, 0.0351092664746739, 0.09646359259713869, 0.3041675822163627, 0.11618199702388458, 0.005253584300256465, 0.04500104410775192, 0.03568613400214977, 0.08215899000038608, 0.08507638072855464, 0.48833115778647995, 0.16270447689793097, 0.14608813139487425, 0.1368532640289984, 0.07440216573920891, 0.08886151434130772, 0.10742431059973002, 0.10528087670215112, 0.06469012541093389, 0.1570069418108068, 0.22032176627877448, 0.05300227152592254, 0.18469142520292023, 0.2081642807930797, 0.10471929935101758, 0.6672560314834883, 0.1400373270580598, 0.6319859569219091, 0.07850518910433443, 0.8652905472891643, 0.12819943450133972, 0.12541996685872392, 0.19750411802621212, 1.6097067745197169, 0.18464195979899498, 0.2837001118985453, 0.42552882380288237, 0.47946434031104135, 0.5598920204978038, 0.28959023846537413, 0.3553317245479663, 0.6369313343483085, 0.3071439521692473, 0.32361581920903953, 0.4459051846793011, 0.06195386916476423, 0.053944166070150325, 0.4366178067318133, 0.1657370517928287, 0.03735623644090463, 0.1139345671231307, 0.6913713150049685, 0.31951040391676866, 0.03400168913635084, 0.32992336481910534, 0.045884591675377236, 0.03287804628039874, 0.14258423063563738, 0.0014785471182279751, 0.046407977938104125, 0.07528284307200851, 0.3526700103260068, 0.001908448976253442, 0.0992320971486398, 1.0799326882625158, 0.005034160373966199, 0.6665074056378404, 0.04623749037721324, 0.5293722274499261, 0.10567490376257295, 4.434207525655644, 0.6275571600481348, 4.0221361372440505, 2.0078283560452306, 1.0542702911123965, 0.3037398526582516, 0.7609740964789825, 0.3126045979036378, 0.4279246836094248, 0.7572130141190915, 3.3575545851528386, 4.675715612598159, 8.509332349686462, 14.05742211362248, 0.1976821236831785, 0.05376577867017943, 0.024649553977789916, 0.3099183856651319, 0.05825698550871761, 0.1031524045022768, 0.12699501475974082, 0.02244345661837429, 0.039329521698612195, 0.03659319754268197, 0.00991244783691218, 0.05756584814792794, 0.03717279841683908, 0.30726087857108714, 0.16562861844109938, 0.05819616685456595, 0.0065095565830687605, 0.007343433025280866, 0.16129640097983794, 0.05664854778516956, 0.07609045885792709, 0.018675627419014983, 0.006692843119757273, 0.08805735307153621, 0.04408574774683029, 0.15358745655572678, 0.12725667882782157, 0.10442354071181734, 0.050933497187692016, 0.022301437662031583, 0.04490744743187036, 0.11950945963338175, 0.08987735858440177, 0.22369217638126618, 0.04828272300914302, 0.1229846269216348, 0.10745101484931026, 0.2233037233037233, 0.0169508359543122, 0.04194910284977132, 0.01340506713788873, 0.13397676536573447, 0.14473903291838475, 0.054994734739823525, 0.018214699825208108, 0.1969353512456386, 0.03020036217068754, 0.021357828683752928, 0.026620156186387356, 0.152684747996047, 0.14540221112540613, 0.04271136748719706, 0.0007454678940531993, 0.012877958488053183, 0.12305275122016447, 0.2028545834577486, 0.10081036570069912, 0.01024398915603751, 0.063667157908629, 0.00859225559633976, 0.03839137077831748, 0.005138960568360254, 0.030464244356031508, 0.03434180222112358, 0.04140588567361265, 0.020975724723073297, 0.061149584487534624, 0.031477734995322935, 0.09571384520505705, 0.1033714189227219, 0.07086467778381625, 0.24833029751062538, 0.2673598056511554, 0.2792323828762334, 0.13164287883389006, 0.33041728163155776, 0.06246929989309139, 0.07945119795491012, 0.017849719720350193, 0.024020099227245618, 0.3379120309942611, 0.23382938197810366, 0.33734835853504286, 0.03949829109434449, 0.09156686240180964, 0.16019190098363448, 0.06355674592089913, 0.21873406769972345, 0.2574386717656935, 0.3925935601854876, 0.35995685207766626, 0.7818757361601885, 0.5581491427391035, 0.1211340206185567, 0.27459535538353275, 0.1249263839811543, 0.04989856684771939, 0.23090348116059464, 0.5526743398781313, 0.3480495917750227, 0.006729475100942127, 0.28238265002970886, 0.22551505546751188, 0.2552004538577912, 0.07105233665807464, 0.458616720728262, 0.14925993680359223, 0.1853128028426833, 0.12740434332988623, 0.3270042194092827, 0.0007139214686384497, 0.27649816551161843, 0.6700665188470066, 0.3048372624194469, 0.12771942985746437, 0.054146504254964124, 0.09925253098684833, 0.13737304183164056, 0.17179818887451487, 0.06999337602119673, 0.06072698880888349, 0.028017241379310345, 0.21964932342290833, 0.26134854285491055, 0.24859149494481747, 0.7808134503646927, 0.6785236317531873, 0.660941475826972, 0.5292457420924574, 0.5687915333497415, 0.10431342275402876, 0.01494232785739252, 0.7075041459369817, 0.0055845574845210634, 0.682423990004165, 0.03046974185357596, 0.1113978494623656, 0.12598588625985888, 0.07736625514403292, 0.8762414056531703, 0.6783349101229896, 0.5755334882738221, 0.10073111291632819, 0.13975960405373555, 0.25104499631177773, 0.3231468098286186, 0.0007155269344781764, 0.2610849640822393, 0.6491848359850717, 0.05385110491310877, 0.1334573355033713, 0.06834454328487741, 0.12545372050816697, 0.06516237874314636, 0.006737665724842426, 0.012871081586049408, 0.448334756618275, 0.04228161148783406, 0.4940681209337926, 0.7552552552552553, 0.815464587394412, 0.04490392648287385, 0.35478712772336596, 0.8692307692307693, 0.6229584694353709, 0.6812316051618745, 0.190159901599016, 0.21138421733505822, 0.09971696059220553, 10.88734802431611, 1.62454412837345, 0.5908463372798394, 0.3015119180017434, 16.568431861522665, 2.1881660352675043, 0.38308379601216047, 0.2321532211259431, 2.215270770265725, 0.08104978772674643, 6.823636119322763, 39.8800731261426, 0.19435322021528917, 0.12298756386773355, 0.06127895020320227, 0.6520078069847598, 0.06349605349152883, 0.1541552425073272, 0.23093393373507273, 0.45694200351493847, 0.20134668727634616, 0.2340714496604665, 1.164702549575071, 0.05035726437563797, 3.6245271122320304, 0.4938305269616197, 0.5910190297996623, 0.2203132170720514, 2.6318478069402853, 0.2107866912406635, 0.013304188255613126, 0.4842384392672565, 0.039460198155107616, 0.21342880619791055, 0.18060330995278046, 0.16454713134647123, 0.11240996575746841, 0.01338224031601435, 0.3356469511952587, 0.5825643377084886, 0.6959030733477818, 0.001247336417026142, 0.014499524180292413, 0.0776836439748829, 0.2140889089937081, 0.028096738136368257, 0.1522815403750945, 0.2039282917433911, 0.30008308605341244, 0.09120204292576153, 0.10389851600081722, 0.07073076365043285, 0.040786828970843965, 0.2836931756536834, 0.15474408859622868, 0.4048704097971249, 0.15869894668286513, 0.18464182022871364, 0.17539757288385135, 0.1308973869148924, 0.08920093614175861, 0.025651257494832914, 0.1220098367985692, 0.6670142079592847, 0.06001389101439721, 0.027852740296518408, 0.03864812593865137, 0.10554671516253694, 0.2596765779864371, 0.6260005002501251, 0.1704294621074236, 0.06675158814187401, 0.20137090395918303, 0.20778444996384443, 0.09978378074806245, 0.014515999679204427, 0.10936758893280632, 0.08402171990038242, 0.09864891999655775, 0.05587467362924282, 0.11246290801186944, 0.09919255794507303, 0.04325448710329252, 0.02434511146637127, 0.08924256436263835, 0.1124957206436152, 0.13767207227748168, 0.02050253009945908, 0.18657205551280956, 0.460517964991299, 0.03436509134833157, 0.13597349137301842, 0.2300162434812345, 0.06835518559029505, 0.04175992737403935, 0.1393241882897366, 0.06938763542537127, 0.05590590041675806, 0.018521837844297066, 0.02746362378042605, 0.16448438449785605, 0.24851049705418637, 0.2098605323581937, 0.19055652204473966, 0.3213384304290712, 0.008936350841134023, 0.01867762007041474, 0.022954276212109687, 0.056238268051558, 0.05843888374008856, 0.029600622658948292, 0.1043915806383029, 0.014377403302420266, 0.11766755396986886, 0.10663949957172891, 0.041338790444582565, 0.17263766747329282, 0.19170862286578177, 0.2095253042646996, 0.1834367877058933, 0.03528936198881628, 0.1224260631161407, 0.08744018134497523, 0.07922117432309096, 0.09409708518915262, 0.011478408739565083, 0.19753803888419272, 0.05069043102307319, 0.12318049490538574, 0.04980741134280781, 0.22828947368421051, 0.023505417988546003, 0.1847720475968151, 0.20365048451453543, 0.06698106692187022, 0.26849990751587643, 0.07174570825491562, 0.030501089324618737, 0.19173298684424234, 0.12413474850023073, 0.039475436027160166, 0.04610951008645533, 0.09444947158149938, 0.34497330960854095, 1.9998759715561436, 0.05645630919177368, 0.6102014884734072, 0.27651277964365, 0.01618765189859306, 0.2560558188520274, 0.06852487490178238, 0.5431147921665763, 0.18723377599599098, 0.2045850261172374, 0.06874575677273823, 0.6459547415424204, 0.1481515541659003, 1.6635887197404542, 3.3369249508104564, 0.25079945180447694, 0.19037618699780862, 0.12209864232568843, 0.03873009565439528, 0.16023725834797892, 0.01863142348619684, 0.6998542377701934, 0.08744392274148514, 0.17731496949672693, 0.24275732017617505, 0.041607298673470516, 6.161790131666445, 0.7345058274077503, 0.05405816038165851, 0.3237852177709124, 1.187316686484344, 0.29746674881310475, 0.014203131579954826, 0.6585006794504001, 0.062495566432574305, 0.7138187556357078, 0.00044991001799640074, 0.25234597511617446, 1.5428520625889046, 0.34515068876302357, 1.5495590828924162, 0.4329690094078583, 0.011972000965483948, 0.43114058102370845, 0.9894815927873779, 1.7969222054380665, 0.32121518987341774, 0.029473353575541827, 0.5376048817696415, 0.24694910209346166, 0.06405353728489484, 0.14391187155748272, 0.009049619233002083, 0.2572855303710061, 0.22173265483430557, 0.46774381934981507, 0.06766757738932067, 0.6879172616061436, 0.01433503280824893, 0.6246115039863069, 1.55594358629953, 0.09254296074412738, 0.11280310940944425, 0.03155512277285049, 0.4282116830096532, 0.029253045522547552, 0.007056819564423896, 0.4324030445813701, 0.18103351327035538, 0.4633712830859394, 0.5072723568954981, 0.47419477900703033, 0.06259180675697731, 0.2608862606558636, 1.0629863558641868, 0.39845058272298245, 0.30479060249117773, 0.1998754066588219, 0.02831331556540099, 0.09135640239451015, 0.3993140945211209, 0.008500310841184066, 0.1661955643908803, 1.9375844467797627, 0.14511045835628175, 0.06961509187778624, 0.6165393781313918, 0.03976228403381939, 0.060102527841612165, 1.426324273247735, 0.4327715516012205, 0.08449109807553772, 0.20913522144718044, 0.1814473513433334, 0.27165957772924093, 0.10100674853412989, 0.1133607984994641, 0.06863615168243559, 0.15096278362704801, 0.1565917490006788, 0.18183596615640435, 0.20003378378378378, 0.3277283646042979, 0.2096067021987515, 0.1179306156532301, 0.08623447187958723, 0.21944775005546704, 0.26506285218899, 0.21914796413682827, 0.1339512549205729, 0.33545067336337003, 0.10901146712879319, 0.10302293259207783, 0.05235076389982674, 0.02144019756412415, 0.10880090545157302, 0.1254831111212752, 0.2315012910365179, 0.5639489606421854, 0.21109215566356584, 0.7987236758136567, 0.23557794649826155, 0.1339372882329294, 0.007962225719840756, 0.21346560117571414, 0.33064817979137173, 0.3137342725681013, 0.16276226965882137, 0.054871255746810815, 0.15327794938700331, 0.03967175235312107, 0.19675079059961556, 0.05179620034542314, 0.039163204650322664, 0.031793186271411415, 0.035100210031682746, 0.03210441242218936, 0.09799682399984694, 0.07733953523838573, 0.06617829210461125, 0.43616938616938616, 0.06439890384844513, 0.31586588452257164, 0.3421532123900816, 0.19066261540259435, 0.3834334207335984, 0.06896411176098963, 0.3592623534144002, 0.050762576826769865, 0.005588127519237816, 0.05335768376237393, 0.12470943436556496, 0.01626103172623502, 0.013967133406577993, 0.32753172171513817, 0.029991420665321362, 0.14342195134765934, 0.20103068560956125, 0.09651124877730681, 0.9239296358217635, 11.71424716675661, 0.015620025891890744, 0.06672239055480096, 0.24385848430238072, 0.5627223366410784, 1.1292058302683559, 0.46737305916911454, 8.338577912254161, 0.2716204342914522, 0.3954693514954101, 0.044420866489832005, 4.4884718498659515, 9.906561319134319, 1.0633016743366297, 0.3319202472444821, 0.013100338218714768, 0.1925396719414213, 0.23565749692060767, 0.3296974448851582, 0.6408837862680148, 0.1604193452675304, 0.0716355578283474, 0.15897915472563276, 0.0887110433604336, 0.050574980877186156, 1.0563402761152343, 1.9029505865623888, 0.02416641174671153, 1.8126878130217028, 11.045988258317026, 4.887372013651877, 7.420486513321198, 3.26949303290839, 0.3070307167235495, 0.2855118668083599, 5.445715073022871, 5.412616339193382, 0.11088295687885011, 4.923087602387894, 0.7033138401559454, 2.213992974238876, 0.41327124563445866, 0.15908735739959368, 30.49477020602219, 1.4191349027939033, 0.9775775356244761, 1.3788810003178977, 26.39932603201348, 1.2846124180485923, 1.6378428769174271, 4.031233054983191, 0.33108079748163693, 1.125647100114065, 0.11038454030841303, 0.1590909090909091, 0.004579609621626428, 0.6200761264052403, 0.39251255880711267, 0.05079743164871582, 0.7989947272458483, 0.09762363519588953, 0.0769873777480565, 0.1550751879699248, 0.2816732877040157, 0.11094928672791098, 0.07858271544913091, 0.8144475122555925, 0.3645254769379377, 0.10462708844913092, 0.1885188736814576, 0.20163567682546668, 9.255831173639393e-05, 0.3792939686560076, 0.5474578216458166, 0.2215304671797637, 0.454634432808065, 0.04027048849414615, 0.39413343682287116, 0.11415369980294897, 0.04091954022988506, 0.15270065623422513, 0.2187705276987081, 0.26795833558206056, 0.2414726699070521, 0.1306602558598781, 0.15453604691272851, 0.196874066328055, 0.10967330967330967, 0.05698653716112375, 0.32784692334535304, 0.1106828435022557, 1.011025670021486, 0.3990496808839655, 0.0416964111882666, 0.3523959214927659, 0.10298894418452186, 0.3505525085780672, 0.6378739345241327, 0.8270289724671586, 0.031114517188526383, 0.9051274178692048, 0.6315551974214343, 0.08427665501096426, 0.229002017824113, 0.010265322674081798, 0.04488738015505298, 0.210097684118099, 0.006457932735914088, 0.09884212870184814, 0.10386645741189898, 0.017208589523440242, 0.04559728449292988, 0.03166501744700797, 0.12396293829104342, 0.08489583333333334, 0.6791541609822647, 0.19602784602784604, 0.07674701728755783, 0.8191850210302565, 0.24398369132856007, 0.1708701386945921, 0.2580954818891591, 0.7093816916488223, 0.7091798786455275, 0.4052254358765821, 0.637337253254935, 2.1881631690639, 0.2814538676607642, 2.954473684210526, 0.25174685565981236, 2.979090321189912, 0.3462110960757781, 0.20038196713072323, 0.0932292634578455, 0.1549338146811071, 0.37998176608491796, 0.7874097494219244, 0.006487914106907045, 0.5964385754301721, 0.06510387104098081, 0.19546120058565153, 0.5749210984973385, 0.004742284070590064, 0.11420612813370473, 0.1923280773817411, 0.17830749569372673, 0.0837970385739885, 0.5300439455249533, 0.2625113151428941, 0.16619217081850535, 0.14390339596320675, 0.14256209879988835, 0.5106640651281706, 0.17200374114817618, 0.20178605358160745, 0.09018181818181818, 0.9538209606986899, 0.46517012281054965, 3.3333333333333335, 0.45656400286503634, 0.22536002809975414, 1.1153644074157472, 0.32537345208104174, 0.09242181234963913, 2.0389062213250138, 0.07763628239499554, 0.849414447092963, 0.4883212778782399, 0.07477345213385309, 0.04563106796116505, 0.48288897731794667, 0.24950841162333406, 0.9868224763799105, 0.2850707045426104, 0.06399471217401755, 1.5210550147158706, 0.7059404606887881, 0.1582923170057642, 0.010764571054354945, 0.07009516096375784, 0.17013547264058124, 1.188247849427592, 0.14605778467449937, 0.13554670805497446, 0.35744706138700155, 0.21097945365398085, 0.14247704703016675, 0.034434989115377006, 0.09551632789482806, 0.348957038577143, 0.021008544144747864, 0.3319444150680006, 0.555361207619504, 0.400382049820529, 0.9938413323129623, 0.18567799243324257, 0.09070168948082377, 0.3181390977443609, 0.11742629280791021, 1.024400121494381, 2.6372593148287073, 0.9911006632524557, 0.10242030696576152, 0.41572784283256564, 0.3262642101136809, 0.10223746046759082, 2.8369024443002377, 1.5460787856884712, 1.6343506032647268, 1.1760914892272698, 0.42472634360210215, 1.9239309965131217, 1.6135571944139337, 0.03216606498194946, 0.12916652093316078, 2.971123556177809, 1.2761006566480102, 0.5108391698093845, 0.5916293163310397, 0.6264228770872169, 0.6951008364425586, 0.08332175443471818, 0.1672082086361693, 0.34031720449800373, 0.15740450494827818, 0.4771571121111329, 1.5486605516738965, 0.09510912856460092, 2.8204276968181428, 0.2838196286472148, 1.9720157411456056, 2.591429880843263, 1.1584415584415584, 3.138387484957882, 2.6757845631891435, 3.897163120567376, 0.06693017127799737, 2.051155115511551, 0.1741021750126454, 0.5909012579700155, 0.5386684599865501, 0.6049825174825175, 0.4401118533478328, 0.197680690399137, 2.278551532033426, 3.8195964016532944, 0.14099783080260303, 1.3177515370352297, 0.07301052631578947, 0.14291808873720135, 1.3378126166480029, 2.6025641025641026, 5.268595041322314, 2.901745838408445, 0.02966235405490691, 2.9007048728164264, 0.1766970458830924, 0.597040994554608, 2.262318427798348, 0.8973352033660589, 0.062389118864577174, 0.7950606021112994, 0.6544578313253012, 0.8389452332657201, 1.4972934472934474, 5.314321140731556, 0.33388049901510175, 0.8486340142751662, 0.8401011849287712, 0.813440635451505, 0.11244308685378364, 3.4682487365414194, 0.4195024077046549, 0.6847967433708373, 3.5484834197705486, 4.827613104524181, 0.437197768133912, 0.6140108705029764, 0.09842744817726948, 0.0868824531516184, 0.6290712673331184, 0.16115605120552895, 1.9116900320123633, 0.7947265970624668, 1.623796358089427, 0.049162457759529085, 0.29875470605270776, 0.677167381974249, 4.8459951873496045, 0.23550966022651565, 14.423229212494501, 0.5632835820895522, 1.3989266547406083, 12.548464491362765, 1.283197361569172, 0.11875500935078814, 2.69, 0.742664418212479, 1.549003984063745, 0.4130808151139581, 0.09394914920176073, 0.12218485376253678, 0.2578458908291611, 0.15169166545313334, 0.1257603865567971, 0.6770905188932321, 0.5778427581002689, 0.29719345749935966, 0.3337846605173338, 0.27753417590920815, 2.1095248717376758, 0.16727291759348914, 0.16782871875350297, 0.345149891713211, 0.05660643704121965, 0.4091182364729459, 0.05484842020431866, 0.4369078923669897, 0.11351414542903905, 0.05658792650918635, 0.31258694188916314, 0.2995795015555024, 0.031120113642342295, 0.3235458252843958, 0.9643798580601555, 0.26449871935601904, 0.5868991210619597, 0.34259611724400457, 1.937151497968056, 0.4816268743162366, 0.08327649706724867, 1.0902897166507481, 0.31163287086446106, 0.19170056956875509, 0.12037155396480463, 0.6369894272457595, 0.004832376925400181, 0.4502531496526551, 0.19660119686972533, 8.458803747297623, 1.96404433630711, 1.4202202202202203, 0.2731194108364019, 2.68688538137344, 0.40773238278036744, 1.3826116373477673, 0.0076481835564053535, 0.7956661316211878, 0.542951640296773, 0.2219454261050924, 0.4608382325052153, 0.004457652303120356, 0.5392833662064431, 3.7259509472756647, 0.08244418734198912, 0.10755710383595266, 0.9459906538191142, 0.32800306410686075, 3.1410996354799514, 0.9751722344988951, 0.08080898474204662, 2.4747993579454253, 3.7436519790888725, 0.5268306474413345, 0.9003407155025553, 0.4440797940797941, 0.4160688026380286, 0.22712748614281056, 0.45100435753002444, 0.017108188566906584, 6.894573643410853, 0.5670168892380204, 0.6448287746342075, 0.5604065989001833, 0.5974654705966111, 0.4561718325176726, 0.833008193523215, 6.6662952646239555, 3.824279379157428, 1.8101803975640585, 0.48525930707983644, 1.9811648797450014, 0.045364891518737675, 1.523350083752094, 0.7199440052700923, 1.917238421955403, 0.03120034667051856, 3.2241984554177394, 0.11608346709470305, 0.421892122245221, 1.4330833421358402, 0.042676044108708865, 1.1101298309178744, 0.17949781156415573, 0.06072227548737616, 0.13176659636436677, 0.09193362321412725, 3.69024045261669, 0.09882317441158721, 2.7617751157092294, 0.8480319621189701, 2.028690974297669, 0.25310715485387975, 2.3637220999685633, 1.1506542056074767, 0.043194192377495465, 0.37241939225237763, 1.6460745373109102, 1.0408450704225352, 0.0005865102639296188, 0.05177803829620946, 0.027308192457737322, 0.3232368896925859, 5.5980123372172725, 6.256053989678444, 0.4402084476138234, 0.2816606360693201, 0.06924219910846954, 0.9181489716509171, 1.208223642973549, 0.5410161793925632, 0.008842443729903537, 4.347613882863341, 0.8419709244257019, 0.2844923763480848, 0.2484076433121019, 1.643552875695733, 0.5353407290015848, 3.8539017701321368, 2.117557251908397, 0.4778262705898916, 0.48106872410344337, 0.41906231912020064, 0.3988166867228239, 0.04441396771811373, 0.441010101010101, 0.32174400672928644, 0.9911917098445596, 0.0997484604041981, 0.7830417227456259, 0.10673309178743962, 0.7833856226981313, 0.14860402281597118, 2.8196549921589127, 2.1811785400175903, 2.1681596091205213, 1.5055905410615602, 1.3205444491705658, 0.0820517153963157, 1.6392583635630793, 3.0241569710116347, 3.37992376111817, 4.753163100989188, 1.659256686349427, 0.04065620542082739, 3.6682659355723097, 0.35026672539519405, 5.349703184025904, 0.33851776304606496, 0.5966217124423138, 19.552447552447553, 0.7691391629806057, 0.4812947299934938, 2.029628361020723, 0.8869625520110958, 0.8945240720323411, 0.5328160362107985, 2.7235607405528786, 0.4793624846751124, 1.146915285451197, 2.1067472306143, 2.015625, 2.120214011034944, 0.5132298595713229, 0.029558430295584304, 3.5965482233502537, 0.3794914317302377, 3.7435951502372165, 1.371975806451613, 1.515025041736227, 10.22508896797153, 0.06636070453981642, 1.5608460202309187, 0.7650019357336431, 0.19013432144511347, 1.167761614265603, 0.8108020348522568, 0.2907352062163778, 0.19474116680361545, 0.0014265335235378032, 0.07977207977207977, 4.9448109058927, 0.8783586752759842, 0.06520292747837658, 0.676848415643734, 1.1810520939734424, 0.37770189457627706, 2.128517379995271, 9.05327545382794, 1.6598990074873758, 2.3183983666061705, 1.0371496489579302, 0.5828054868073326, 6.186760778328882, 0.9553526398216229, 0.9786573849225622, 0.7047018348623854, 0.8691660290742158, 1.83377308707124, 0.3356458539808391, 3.5974320241691844, 0.14780366516253798, 0.09357914812460268, 0.9625151148730351, 3.3682539682539683, 1.7609909281228193, 0.8769646365422397, 0.6987895716945997, 1.0733460466480857, 0.8001981038630254, 0.8119792485458261, 0.5398663890334895, 7.773255088025971, 13.27039161885757, 15.664265129682997, 0.882168556476232, 0.3476735064613352, 0.4138762158905053, 0.22652861340422556, 0.20088980150581792, 2.1246336357292392, 0.40807575486867964, 2.5281326447404187, 0.04760645331922772, 1.4343508642883414, 1.6658097686375322, 3.7198293376676146, 2.3529631208697506, 0.6046296296296296, 6.375762859633827, 6.067293419099456, 5.944011014226709, 0.12386850881372082, 5.67528613819415, 1.5135581380580427, 0.22465324271746545, 0.8476397490054546, 0.34811657898825776, 0.1729170731707317, 14.96154873164219, 0.22621985539247522, 1.0257670182166827, 0.5087825560266506, 0.8323743253490343, 1.519887546855477, 0.20570004473129275, 0.19329022683909264, 1.0124805685098823, 0.3692286425214266, 0.29848561332660273, 0.5643198693775998, 0.7557121580878347, 0.3946454505272463, 0.37442225919763356, 0.3483875306856778, 0.657388478272265, 0.6170439009570104, 0.05093940951401976, 0.21605173069608216, 0.4532820948210376, 1.2535797779076563, 0.1304502868998606, 0.18462332597287143, 0.09065821007528625, 0.07541744996129603, 0.25208226221079694, 0.030471614616259957, 0.41429447852760737, 0.1307855810523576, 0.4136968656075569, 0.4367501898253607, 0.3758940210689497, 0.3085480093676815, 1.8493661446681582, 5.440108585001696, 1.114842454394693, 1.478589420654912, 0.1947463768115942, 0.11887793783169068, 0.5968288385960158, 0.675811239635582, 0.6141553988484182, 0.916083916083916, 1.1270931730356377, 0.39372224465078726, 0.9684988051270911, 0.41683875154876393, 0.36541184309152996, 0.9977192618702053, 0.040892579138557344, 0.2224548808455479, 1.1776348755637214, 0.1052429274292743, 1.2800844475721322, 1.789917695473251, 0.020476262702866677, 0.09750297265160524, 0.5239707475622969, 0.6975643702157273, 0.03167883211678832, 0.7543893497974147, 1.0102276476410426, 0.9135620110509327, 0.7499774388593087, 0.21063972063303366, 0.919192446136992, 0.16573984055998445, 0.13767221536511326, 0.04876260849167253, 0.13193678794560823, 0.18495670995670996, 0.6627414295933528, 0.330218882718066, 0.5244363672086055, 0.8559974342527261, 0.3551244673693653, 0.00684043580195835, 0.9184206123473314, 0.17057098083336683, 0.07060963888507484, 0.40089753178758414, 0.3288838689803881, 0.6702989982411868, 0.24571363168135515, 0.5799584354684003, 0.14555488902219557, 0.19268219349168536, 0.038046850760161344, 1.0170882294363672, 0.3153612303290415, 0.1497972039063739, 0.7261161230626879, 0.6714742276489388, 0.21752508361204012, 0.7008021096582793, 0.5879024390243902, 0.2038584418776112, 1.4089006838828213, 1.23621103117506, 0.17603654251581166, 0.636399217221135, 2.3299159663865545, 3.238038277511962, 0.13739181746656176, 1.1631782945736433, 0.6017465475223396, 3.101152118726811, 0.49461287897769984, 0.5933780385582565, 0.7338330137702632, 1.6067073170731707, 1.2524010756819055, 0.4414122462902951, 0.8064, 3.236566947429567, 1.4883152173913043, 0.05443441317047265, 0.6290606900025183, 1.0374091822538258, 3.4250731966994943, 17.80777957860616, 3.655625913297613, 3.6448999432876934, 1.8485451380253668, 2.816640378548896, 0.9555208739758096, 0.034162800506115566, 2.342117872544322, 1.1165980795610426, 1.0177144091596457, 0.8935996738687322, 4.317976318622175, 0.5491458181523763, 0.07526066846107612, 0.30019199455610374, 0.0666741434419335, 1.5161070780399275, 1.6447956403269754, 0.258702468044055, 0.09484575589193332, 0.3221327733053319, 0.11282209671726086, 3.1999431979551263, 3.6199649737302977, 0.1286398820493918, 8.646309601567603, 0.43226898887276244, 0.22985982097618646, 3.2110927152317883, 0.30817520331002995, 0.1512705856691024, 2.952917505030181, 0.22111055527763882, 1.0380991396968455, 0.47457286432160806, 2.9173072927488053, 0.6387680329745821, 0.7457281031703386, 0.13198719527210045, 0.530751708428246, 2.1400899342787962, 0.6407458991024451, 1.0412172573189522, 0.3436154949784792, 0.5853658536585366, 0.13898527004909983, 0.48416576185305826, 0.4434732604945371, 0.2142347484837674, 0.02540045766590389, 0.7900022316447222, 2.851039524788668, 0.22033697199810157, 0.049052017501215364, 0.03202187311738264, 3.3512699095996554, 1.2472110664881748, 2.4145943742356297, 0.4502003859284548, 4.154228855721393, 4.81581532416503, 0.24077358331222026, 0.2779063435883474, 0.04480352552331987, 1.3806678383128295, 1.175992913037059, 0.007192292034197313, 0.8589580686149937, 2.836283185840708, 3.9361387966039127, 0.1545019443613521, 4.548478192657671, 0.05157495900016965, 0.7361791462561231, 1.2021396396396395, 4.891053844542217, 2.2650729477939886, 0.608479020979021, 0.03756913101519293, 8.514957264957266, 0.287147241559997, 2.031986042454202, 3.4646648793565684, 3.204864359214219, 0.9821609805605434, 0.00938611169211462, 0.10065532157380785, 20.694900605012965, 1.7818850834984432, 2.440920353982301, 3.4733155129505024, 1.3948277563912743, 1.4088403277874348, 8.874795751633988, 16.158793604651162, 2.1989079563182528, 0.24384296513045597, 4.854698672114402, 0.2875212631395298, 2.887351018838908, 0.7988453608247422, 0.2979123887748118, 0.5533289386947924, 1.50944981100378, 1.7170663885992352, 0.76331456154465, 0.5129876447125207, 2.6628839461340594, 2.1506216696269984, 0.6408450704225352, 0.12837837837837837, 10.028982035928143, 0.8711136779285783, 0.6407076047173648, 0.0018589664146734415, 0.46684809500247404, 0.4512565356721201, 3.31232701724505, 0.8752293577981651, 0.4708904109589041, 1.0154497354497354, 0.5256780150028851, 0.641641452344932, 0.6483899042645779, 0.35629032258064514, 0.1927448232912969, 0.30322412217726147, 3.714200477326969, 1.1234461325966851, 5.135996600084998, 0.2955444692929641, 0.26801035395398887, 5.719398822435699, 2.345809870818152, 3.2913572913572913, 0.661483558501147, 0.8984351027922676, 1.6325543916196616, 0.08284600389863547, 0.04623692203847452, 0.14935483870967742, 0.26129666011787817, 8.461059190031152, 2.5675848814862268, 0.1314419105764051, 0.34316770186335405, 7.859740802675585, 0.6549420318333661, 8.719535324798482, 1.9270945124132504, 14.954781912765107, 5.932110594032302, 5.912980942107156, 2.8123683706681986, 0.05330843116328709, 0.01944940823038873, 1.1785714285714286, 0.010571561338289962, 0.8285714285714286, 16.962492437991532, 0.1575310193183603, 0.17387700449517007, 0.5022574289935972, 0.41696412366144353, 7.207551435677142, 22.602739726027398, 1.1703002879473468, 0.24670353041259038, 2.1501051524710832, 0.022114662438454478, 1.8803661616161615, 0.28526027397260273, 1.8621546961325968, 0.0005980861244019139, 1.1231218088986141, 10.010156971375809, 0.19419115163796014, 0.2760277629471436, 0.42076991942703673, 0.07692307692307693, 13.007545671167593, 6.148527004909984, 0.14216751146512188, 0.08531368821292776, 1.7434503213049926, 1.569062720225511, 1.356934306569343, 0.28940848559925675, 4.717036553524804, 0.177028029913798, 1.4761633698591148, 0.8054899645808736, 1.8198463299002778, 1.1462087725263517, 0.35671342685370744, 0.05153074689891792, 0.3183786157997114, 0.28494598067678834, 1.0769713886950454, 3.22177742193755, 1.1770655540805361, 3.2460045662100456, 0.029648537207932455, 0.4841723874904653, 1.5446485930874985, 4.587533666794921, 0.4329231389953601, 1.386544489992766, 2.6225066984221495, 0.16165904637491835, 0.5045243875524167, 0.12336805046208009, 1.9562179785747555, 0.46123260437375746, 1.901875, 11.492432631967516, 1.3745305081142372, 0.9910195773214393, 0.43267481154146087, 8.818829818829819, 9.481777493606138, 2.8337041156840934, 1.4513648016890364, 3.1510516252390057, 0.5699370489789651, 0.48729582577132485, 0.5757316609654124, 1.2273797510931719, 1.0635879218472468, 1.2195785180149559, 0.895405819295559, 0.07616033755274261, 2.500735835172921, 0.790594216714331, 0.06725820763087843, 1.1140671765879615, 0.07731634418750984, 0.6774485001807011, 0.3575954786778558, 0.860490211191614, 1.0997174000807428, 0.21726591040184579, 1.5469348659003832, 0.8121865977814922, 0.3437281824528741, 0.9926813040585496, 0.6193656093489148, 0.5742016999770273, 0.3358690640848317, 1.5521787709497206, 1.0229028697571745, 0.8435744063802791, 2.182381280110117, 0.457372654155496, 0.20711643922969009, 0.688948723952236, 3.7558185404339253, 2.665717539863326, 0.03402205996582259, 0.047526041666666664, 2.6623280029750838, 1.1763809910641754, 0.12636336245857185, 0.9373930892918235, 0.53431906614786, 1.224923391215526, 2.999667553191489, 0.6550004888063349, 1.1601668082477412, 1.3479187911374804, 0.9077299945563418, 1.1954629761734912, 1.5295232080833596, 5.857672188317349, 44.99852941176471, 1.6142281202754913, 0.09984747987088993, 0.14192929367480994, 0.05688789737869492, 0.7382789317507419, 0.5711847046773643, 0.20882225119513256, 2.2040266043501706, 1.3360281195079087, 0.42600235849056606, 0.8705809385983048, 0.025972590627763043, 0.9837337067758268, 0.4766299493896993, 0.900384193194292, 2.3405271537236865, 0.2533462657613967, 0.3996285404736109, 0.03944716383530089, 0.5624653739612189, 0.5823065331087669, 0.26715686274509803, 1.066598659283008, 0.7086706167070016, 0.2385705483672212, 0.08267834046363545, 0.3014009339559707, 0.5561820791470166, 2.3997622820919178, 0.05290758652837665, 3.424890829694323, 1.1344123161946116, 1.946685878962536, 2.493815413891532, 0.4387254901960784, 2.471195652173913, 0.6497753369945083, 0.14494095855522113, 0.2519401855006625, 3.08924776880578, 1.2905085443689521, 0.4183594754435588, 0.9931863727454909, 1.0546953549165494, 0.9043844196515952, 0.6021421616358326, 1.9699190127265715, 0.7179587066614725, 0.5146424517593644, 2.474181818181818, 0.17919196148210173, 1.5885645741703318, 0.3677788075378437, 1.7909913702378446, 3.537957610789981, 0.24036965870619453, 0.6136028326940101, 0.12843660237997537, 0.31266666666666665, 1.2587581757906998, 0.06136453788179294, 0.07245672048239642, 0.7638523623832412, 0.29897172236503855, 0.6758703481392557, 0.5498176608491795, 0.23548830811554333, 0.009203592369925035, 0.18555563727292784, 1.7565916398713826, 0.057649667405764965, 0.5036687631027253, 2.108730800323363, 0.020345052083333332, 0.9366830758784587, 1.3858296180262681, 0.24893939393939393, 0.9025105966742746, 0.08435008166010184, 1.4969433861965094, 0.09062200617393464, 0.18430335097001763, 0.8016956459261388, 0.0776000991694558, 0.6758311284941907, 0.3742900100233879, 0.6000729350270467, 0.04815478323181655, 0.4175839201476721, 0.16369010187397812, 0.22319282406050303, 0.025977760736196318, 0.21068680121968927, 0.11659623511333077, 0.3450307827616535, 0.6100830445301773, 0.10042613636363637, 0.03944417090650473, 0.31438622477319017, 1.194519804666305, 0.11206576832735814, 0.3720734377631801, 0.1048922618240954, 4.387950036737693, 0.002847571189279732, 0.4800782639630025, 1.6058884297520661, 0.6351451973194341, 0.15846994535519127, 0.17824967824967825, 0.11139240506329114, 3.4573014517506406, 0.18149745197961584, 0.1853720050441362, 3.620170674941815, 1.1236108123610813, 0.7113759981483625, 1.354945766553343, 8.123581336696091, 9.47025171624714, 6.325947677522691, 2.936500888099467, 6.532249018508132, 4.614883329829724, 0.05646918961759461, 1.8264674493062967, 1.360802385470317, 0.5717399200871777, 0.23295051751027931, 1.774780426599749, 0.33114527552254275, 0.43769441903019213, 1.2487388436166085, 1.0349027449554626, 3.7647167374054256, 0.041455044612216885, 1.4133423702556158, 3.6957682043461686, 0.08106898249697837, 0.46830002149151084, 0.22298685291700904, 0.34054274637829013, 0.0712732544092776, 0.4001033858878263, 3.8215158924205377, 1.593166949357887, 4.692438196800776, 0.25539272188374773, 0.4249755620723363, 0.9934856249457136, 0.2105881097235564, 3.921834061135371, 0.506251776072748, 1.4368439266351367, 4.018192154633314, 1.0275955229641065, 0.22330097087378642, 4.229160858656258, 5.585855367951577, 0.007880182076256669, 2.0770033933698775, 3.8552472858866103, 3.245769881556684, 9.751209027404622, 0.1076215579608547, 0.6257422430375512, 2.680891598399695, 0.5810023788040357, 3.8458026883083947, 2.115296803652968, 1.0432744320230798, 0.43721069135433777, 0.04391929550774719, 0.9954491017964072, 0.5825186412593206, 0.34125726360274694, 0.9130182324933225, 1.7203389830508475, 2.7934, 0.7516020750686604, 0.21446433271913662, 2.7518620983187914, 0.5923645320197044, 1.7921500386697602, 0.9168877099911583, 3.037592250922509, 0.7733478973238668, 0.09617800107661942, 6.142245480494767, 1.202667654686921, 0.00407147704139335, 1.6877675152061276, 1.2989276139410189, 0.5320129938174578, 0.15019343093377835, 2.4535, 0.16693209787172433, 0.06811414392059553, 1.3364859184531315, 0.5056055872082338, 2.624080526519551, 0.0790309769658459, 0.02671826054910632, 0.26022972002871503, 0.07281177381874517, 0.8613824192336589, 0.09445005045408678, 0.00041649312786339027, 0.27755102040816326, 0.46701570680628274, 8.359083644112946, 5.159619450317125, 0.33709504068785506, 0.9633394243947008, 0.7322239031770046, 0.2451776649746193, 0.005881315062047874, 0.47228747933524756, 4.009806835066865, 0.7647058823529411, 0.2322958953540821, 2.6403361344537815, 0.007371007371007371, 0.24380903752872096, 0.9907635467980296, 0.3058538275025979, 2.712811308054745, 1.9343506032647269, 1.263390392048592, 2.6677494199535965, 2.6677494199535965, 2.5822181900657744, 4.2034412955465585, 2.376132596685083, 4.210452961672474, 1.8154165879463442, 0.6510217830675948, 3.757142857142857, 0.6914309835373575, 0.15622660344397304, 4.630228887134964, 3.4222983494238557, 0.8291683194499537, 0.7670051734048668, 1.0812025414535875, 0.32741935483870965, 0.04732589457483648, 0.13444354183590576, 0.044754744002864305, 0.181631254283756, 0.05336426914153132, 0.2528694404591105, 0.6515257395760541, 0.6587978142076503, 0.006853582554517134, 0.2731023102310231, 0.18124860147684047, 0.002501705708437571, 0.020808419038507536, 0.062157221206581355, 0.022375215146299483, 0.15742251223491027, 0.01221517500587268, 0.031242659149635893, 0.002733485193621868, 0.5656504678539088, 0.03932909196067091, 1.2420701168614356, 0.02681478643937943, 0.03301622831561276, 0.6215240158902131, 0.022947640594699416, 0.0407061266874351, 0.10576731191378966, 0.025085724598447934, 0.0522887323943662, 0.6971724945624895, 0.26854983091306944, 0.026187862631331348, 0.34077017114914426, 0.5440474468392883, 0.521845851742759, 0.07665034610839101, 0.0688033443650932, 0.46707953063885266, 0.6996178767237082, 0.5379630933934357, 0.012456493863344935, 0.47577580747308423, 0.726930011473529, 0.22605599214145383, 0.79872, 0.9441380537270948, 0.0015556368960468522, 0.7561695278969958, 0.7759806655512177, 0.07767193551763844, 0.06274890723652259, 0.8136574074074074, 0.28771402128644147, 0.1317140238313474, 0.5041402152911951, 0.08750736593989393, 0.043018727980715744, 0.11217777777777778, 0.12303754266211604, 0.20352174336024906, 0.0736599219027334, 0.013741769252791297, 0.0435846747623082, 0.06675085693667689, 0.09403010316252325, 0.028907095377956406, 0.0030048076923076925, 2.465102286401925, 0.08395554783816635, 0.04000730727073438, 0.07769993631152762, 0.7330323785803238, 0.06108306108306108, 0.5036610063872877, 0.09369826729941508, 3.1258223684210527, 0.4150604377654361, 0.017300414489097134, 0.11302037201062888, 0.2702530638230145, 0.42721745350500717, 1.037953091684435, 0.3945666235446313, 0.08971640604293665, 0.08438646555238484, 0.46842105263157896, 0.4106227106227106, 0.1056868345884186, 0.07511909124221326, 0.4280845262440354, 0.5487692022950212, 0.4060390763765542, 0.056341586659929256, 0.05046695402298851, 0.6084800820653103, 0.833756345177665, 0.04658869395711501, 0.062123859444768004, 0.026509572901325478, 0.08259889321582291, 0.6702006815600151, 0.5059092642012962, 0.11102817689867513, 0.2905609674168626, 0.04178441663302382, 0.09535759096612297, 0.16285488958990535, 0.029383886255924172, 0.00655668358714044, 0.06195426195426196, 0.019772905246671888, 0.019773468995968515, 0.023841354723707665, 0.04026115342763874, 0.18472803347280334, 0.0631346578366446, 0.18548039638087033, 2.9221392056626034, 1.5182751540041068, 3.9471529586899887, 1.016441573693482, 3.2771648278167835, 0.04886943836615609, 0.04900641279391972, 0.4548022598870056, 0.506080816006277, 4.318775510204081, 0.9784332381858547, 4.310472279260781, 0.5203412073490814, 3.09237794169301, 0.6361867704280155, 1.0327805630543772, 0.2029975336748245, 4.301204819277109, 1.7473238180196253, 3.508623853211009, 0.7985494375370041, 1.90832531280077, 2.766834487098804, 3.3580337490829053, 0.5284732131275133, 0.3152463768115942, 2.2259303012404015, 0.8789954337899544, 2.435470779220779, 1.6359682783320542, 1.2688614540466392, 1.0744997871434654, 0.014021312394840156, 1.43951769739401, 0.08354591836734694, 0.8127822160472387, 1.7851323828920571, 0.11624919717405266, 0.2827963176064442, 2.8505942275042444, 0.41872427983539096, 0.571255060728745, 0.4285443517816528, 0.6433032616238723, 0.16831320892791804, 0.11313639220615965, 0.7864019253910951, 0.07308858201414618, 0.9441305712492153, 0.05214521452145215, 0.9114006514657981, 0.945054945054945, 1.9969088098918084, 0.12757396449704142, 1.8244092132814838, 0.5635419513528287, 0.23002971508477538, 0.04590024158021885, 0.20754716981132076, 0.08533333333333333, 0.06296536095823892, 0.14801279122887162, 0.5698314700483897, 0.007499464323976859, 0.3410553410553411, 0.27509547190398254, 2.792874896437448, 1.164161008729389, 0.8116207951070337, 0.661287260299981, 0.08359561878383483, 0.7698885721689557, 1.138549713431348, 1.043222683264177, 2.837145471180238, 0.015408881339480708, 0.38823529411764707, 0.1670205237084218, 0.43117040630685266, 1.3127118644067797, 0.053133015756687434, 0.9297101449275362, 0.37754924176398813, 1.156403584851113, 0.055868922911630405, 0.0740269651488171, 0.10524974515800203, 0.17685305591677503, 0.22071307300509338, 0.6552970408854755, 0.5176821474222412, 0.1092275707660323, 1.0853733170134638, 0.13482396128816954, 1.1513324873096447, 0.033632286995515695, 0.18674071502950365, 1.175747508305648, 1.2869780608634112, 0.06495940037476577, 0.10551558752997602, 0.6392307692307693, 0.9370932754880694, 0.11655222262378026, 0.6401650618982119, 0.7376281112737921, 0.5649141630901288, 1.089702188733405, 0.16753716351948575, 0.0708955223880597, 0.5147253913504909, 0.13237924865831843, 0.2013029315960912, 0.5004205214465938, 0.17800224466891135, 0.4627450980392157, 0.9623635679337599, 0.03164908384230983, 1.0218493952399532, 1.927717700626067, 0.8932253313696613, 0.2733612273361227, 0.5446590223295111, 0.054718653079308816, 0.010101010101010102, 0.07597980283722049, 0.19833795013850417, 0.18413793103448275, 0.08301578660860098, 0.43872371283538797, 0.03243398392652124, 0.31286764705882353, 0.4153846153846154, 0.08777852802160702, 0.15037338764426342, 0.2716049382716049, 0.09465855307640297, 0.1830831197363603, 0.08649289099526067, 0.08143194335169159, 0.06369426751592357, 0.06869918699186991, 0.37744838538909475], [1.0986254249358398, 0.061403284118508275, 0.36087378777429024, 0.08156522402942847, 0.3972302659715126, 1.0667380083974514, 0.7086170505021271, 1.5241549670116632, 0.4557126045215237, 0.21325919647628674, 0.010589662839387542, 0.6966882931203446, 1.317050063894993, 1.4929099045667762, 0.433788065576607, 0.23408523949685203, 0.059995171783659235, 0.6265495450823926, 1.3885443566325364, 0.49570502813980327, 0.04720962652854666, 0.12207565902781999, 0.043559874173405226, 0.03520535192726281, 0.06254248368138784, 0.13428626176172978, 0.018112199745031133, 0.005145099281930755, 0.19908914059233132, 0.0014821048162720705, 0.6227911651815242, 0.07516439503589573, 0.15445449915228812, 0.2178322238304893, 0.2063278655684909, 0.062019984607572944, 0.20401910019785785, 14.416105249777551, 0.10555869342051559, 0.1394224507551485, 0.4596796686037739, 0.12002861230329041, 0.45420646850603696, 0.38133250639377664, 0.09808288440123995, 0.1605821410952146, 0.4875380800566773, 0.055081171294189046, 0.04193821145693726, 0.8725345914671976, 0.0284820489507526, 0.054810917924447644, 0.14580859879748434, 0.1555427016275015, 0.9573041395826206, 1.7112070710230096, 0.5130766202542917, 0.031233968265868405, 0.01044272687574349, 0.05219027789752908, 0.08173685376594499, 0.10526409429556322, 0.07692585503268445, 0.06273718099198497, 0.05760447676828579, 0.009819833141224237, 0.07884796894985224, 0.07796336330247025, 0.022155844865092825, 0.12884420335100924, 0.6718782620314158, 0.010318135218394076, 0.2115794859878925, 1.081520174207249, 0.006248824697879809, 0.36182223577881933, 0.05804873505522032, 0.5104212249117064, 0.8819286343250555, 0.3852970910316304, 0.10021465808034345, 0.13886255924170615, 1.6175613816063255, 2.6526251526251525, 16.45735524256651, 3.056699760202595, 0.2536986089473742, 0.1492014392178774, 0.07034797007668729, 0.17513834731235672, 0.9406890313733214, 0.6607116814933645, 0.6129620374124962, 0.1387809499872678, 0.01918988929803571, 0.5350861627035767, 0.004360586463557956, 0.7093019905164714, 1.0451928191987532, 0.5820329322355922, 0.48441489045894437, 11.905466970387243, 10.797669995244888, 2.3891296023860864, 0.2712847560830578, 0.13645508514794985, 0.08617624151995246, 0.15373002983451503, 0.6861943725825616, 0.4847200635685336, 0.1408019764987832, 0.4730688259109312, 0.10064519746687274, 0.3628637651300541, 0.04514070585499157, 0.011505323254730429, 0.5933004485846382, 1.0294575148592817, 4.375474583146968, 2.915511518937915, 20.76409751292785, 9.542134831460674, 43.04871516929159, 4.822148848830984, 0.1507747957635302, 1.4321874017398595, 0.8866811947186258, 0.08504916379527691, 1.152917505030181, 3.5306542056074766, 0.17632740624613227, 0.6820397713323747, 0.31811926605504587, 0.07140484363383268, 0.6670653024464426, 0.44976083188908145, 0.16331624650931487, 0.3329704936558452, 0.01957997494062424, 0.930343604793348, 0.10498041679109985, 0.3126149411004523, 0.12455033417270954, 0.18410313934376205, 0.06155601608127371, 7.183325506628617, 13.777486910994764, 1.2047440699126093, 0.11125886524822695, 0.3310729956122856, 15.48396763560084, 0.5207519043030887, 0.746641074856046, 0.5212979035919348, 2.8317046688382193, 1.068064607537546, 0.7137102299197062, 0.36339649796114176, 0.8814628435638029, 0.0001764520143390479, 0.32566366751162984, 1.5106768530464911, 0.04783089262043276, 0.4062179744659126, 0.1851383205063521, 0.19460799992792047, 17.817627754336616, 1.2073845233942897, 0.11327313769751693, 0.3276288576179083, 0.21578899138615676, 0.9194648577350669, 0.5467476881393203, 11.13439218081857, 8.465840482999683, 2.3394155906571403, 1.0775330650074597, 17.142127264282397, 1.1542242703533026, 0.05944571211256893, 0.3556973952841406, 0.2664018865582723, 0.8684490790651482, 0.5131448273932748, 21.786208542114053, 0.9322596521356692, 0.1397534209456713, 0.3764865888244067, 0.42685836509905856, 0.6160480323573154, 0.21744421906693712, 0.5407155680943831, 1.976986141745391, 0.38715720792015246, 0.3003143555710793, 0.2137011568353569, 0.07476763383287878, 0.18268692183654417, 1.5200533587793692, 0.5543637852958905, 15.264674493062968, 1.5199671996719968, 1.3730760469883831, 0.4277359127207288, 0.4502904133650027, 0.07587929938554983, 0.10630441382818975, 1.2823788546255506, 0.5775710930965708, 37.02824746369604, 0.8997161778618732, 2.1377274097899286, 1.9250894937894913, 25.506978110768326, 1.236673773987207, 4.045634920634921, 3.133769322235434, 0.3203359328134373, 9.62937062937063, 0.15555098684210528, 0.614258695830935, 0.6872803219397892, 0.934607372520605, 0.10305087390761548, 0.013104582199690736, 0.09350155046997112, 0.3417435245061663, 0.17699751340663292, 0.22714892967139258, 0.11356329468378586, 0.2851519328440686, 0.008223092445913743, 0.4815000933251016, 0.3210350341619421, 0.043578791231890096, 0.0689167670610233, 0.010474083517692202, 0.3427257921537098, 0.010725976330997549, 0.17447063609309096, 0.9111822364472895, 7.655456085168159, 43.694465054162336, 0.03198366791425655, 0.04319155951203429, 5.602718078381796, 0.8386386482217223, 0.5235479419957825, 0.2460313391773893, 0.32854262949299906, 0.20957532657487266, 0.1094559517976837, 0.21479768229072554, 1.795803419142438, 0.26031740163229844, 0.007881241165979679, 0.028613175129959763, 1.3455436088604085, 2.157160261379998, 2.9118707630174527, 0.25542180913200263, 0.3332793915365321, 0.5409999288813029, 3.5018277822908206, 1.4930184450956732, 0.566665012653203, 0.0031672631678966207, 0.37309189790495023, 0.43991358358088034, 0.1901942495640537, 1.311927247289262, 0.018453031569472127, 0.2767045454545455, 0.14389140271493212, 0.5464159811985899, 1.0845744680851064, 0.16244239631336405, 2.3693224125093075, 1.4983208060131137, 5.9, 1.6172241561979719, 0.10581506196377502, 10.775051124744376, 1.0662145991224572, 2.7454545454545456, 1.705818181818182, 0.1021972007193682, 1.5646452071847767, 0.6494001802926288, 14.165324490762671, 0.6130130567876554, 0.2068978872557563, 0.05489047376464595, 0.08416837699706226, 0.16763200809762133, 0.6297225186766275, 1.1162406281362536, 0.34748110593867204, 0.0671281728550451, 0.157320069752695, 4.74016563146998, 0.09143372407574392, 0.04853767349636484, 0.13212254921272767, 0.0023410979749502515, 0.059611109267677605, 0.29819781733915796, 0.11572242206235012, 0.09298346534507426, 0.2635254013635364, 0.014564728927810106, 0.0023952515598345526, 0.01913953678124745, 0.08347972652169784, 0.051277770643379995, 0.033214028315600455, 0.043796862119051046, 5.634849221789883, 0.052396224686154125, 0.025255401494636277, 0.053494910104972, 0.061808112353551097, 0.007755126371006199, 0.052767935833811466, 0.04678001146183322, 0.16241309778192434, 0.4988154879801157, 0.08551637170816814, 0.011370362034327824, 0.02193282505666598, 0.045569661090768314, 0.07085994631120984, 5.412092160197928e-05, 0.052639911343307214, 0.04239735298541134, 0.06312158858788468, 0.03075784301373315, 0.04303350700545463, 0.056338853447202464, 0.09650333164613134, 0.06252647953408667, 0.0068441498361840065, 0.09294720225923978, 0.07359805964873792, 0.009890334193093467, 0.025478955362830125, 0.2865447192999084, 0.09636323453576603, 0.016767417665207722, 0.06045931081325447, 0.025944210381843212, 0.03147660456830752, 0.06855000511420412, 0.028702082517972273, 0.08181752649157796, 0.005109020235890763, 0.06691034797863765, 0.12155785391079509, 0.029891686045604233, 0.0026898728182668885, 0.016053189439198305, 0.04636686076285492, 0.07531387731785526, 0.042177714872908466, 0.026859285305767967, 0.05885677744084824, 0.007122224739465338, 0.017052188874020265, 0.05840475921957821, 0.243371336974096, 0.10206439298809583, 0.04935964632423317, 0.028329364485168745, 0.07424793355587347, 0.0581524930754327, 0.1217427404024734, 0.08191915838929602, 0.00644729170381007, 0.04578511684469064, 0.045465366478963515, 0.03952161277186798, 0.045966279231999314, 0.002390724399753745, 0.1564194438278847, 0.06267336777719786, 0.10388728850038079, 0.047212682034284685, 0.0023535123269165822, 0.019184680659687908, 0.025589291265627572, 0.07471819645732689, 0.011892331303391101, 0.06073771311791691, 0.07519906228527545, 0.007622081504215066, 0.13908209058803572, 0.09404087379758061, 0.042117778338669185, 0.05893354332480243, 0.0678772989841312, 0.010072091338691318, 0.042133422504597895, 0.06143184771263641, 0.08565461796941243, 0.006501207677065707, 0.04904035174597458, 0.02894559915316063, 0.08516357966612005, 0.03142005433481144, 0.038733127311738426, 0.05774448144037489, 0.14714266642583967, 0.10127032404990505, 0.07061512180858431, 0.11061199554389621, 0.1479142823315837, 0.1861523025644514, 0.16260499049721047, 0.03254837711118997, 0.017293407613741877, 0.05801921979902584, 0.0658366236437838, 0.008277531405148501, 0.022710716106942523, 0.0008458730300062328, 0.07763296670182311, 0.06629009710205161, 0.07572241021915915, 0.026807555776269566, 0.04397592177591977, 0.11585888241805843, 0.20335400833326145, 0.004454454454454454, 0.0053316059594399326, 0.15351734133208583, 0.004484982465627062, 0.06568633204503727, 0.03345028871721447, 0.19438058553963736, 0.056794378641885974, 0.0957898245835323, 0.08707073645172432, 0.00015887217479283904, 0.1134083536768886, 0.05555764133446466, 0.06821756912643759, 0.002983899755613118, 0.03802045770820848, 0.046795185438888345, 0.10917330265136606, 0.1934885075251597, 0.11473901084535176, 0.12045446016437122, 0.0094534736701081, 0.02826273950072311, 0.37551113130395275, 0.004023089032709463, 0.010258784791891754, 0.08244892139088632, 0.05042649272453587, 0.23301060057687714, 0.15477357585365345, 0.01815088597888986, 0.09538165719101258, 0.40583180729680235, 0.25904435777925744, 0.0059030837004405284, 0.06637470438819304, 0.25729188113375884, 1.2977044884939621, 0.3938909114655609, 0.10908412012588681, 0.3006017659299252, 0.1862811916016269, 0.08105698676480673, 0.07020066394603852, 0.06105290958711154, 0.04847537138389367, 0.05613694874452506, 0.16727871343548184, 0.13850618355391625, 0.24810475534114404, 0.31168114050499474, 0.42074244163796404, 0.13856001988751127, 0.08831877729257642, 0.18569191672870086, 0.4617919271211901, 0.5148340902310472, 0.2454789833822092, 54.048780487804876, 1.3493146655685628, 1.7495492788461537, 0.04721964191392092, 19.08404579046515, 18.159168544225597, 17.58720300426085, 1.1515678391959798, 0.01937117259355104, 0.0777627068937075, 0.16590038314176245, 1.1421633393167923, 4.218351659044468, 0.02894902764368609, 1.0219863175277188, 4.4099138401134255, 56.73321554770318, 3.4943387306464957, 5.610779500582771, 28.591794380587483, 0.16246085358594095, 0.23686818632309217, 2.9484605087014724, 0.1535288466971803, 0.2853894258101194, 0.044228217602830605, 6.277848369335027, 3.8995490592442854, 0.23692911575932246, 0.59736695398602, 0.07106627175120325, 1.2304035652389205, 0.6118375774260152, 1.4554833200187323, 5.376687988628287, 2.57953633526527, 0.06757533993857774, 0.012011827659944544, 0.04670865727775475, 0.24001461122797293, 0.03864439582632111, 0.05052356551151439, 11.315601023017903, 2.15645636914898, 0.08846285428563909, 0.04191749728609494, 0.022266865556731786, 0.09724636138994314, 0.006254859808809404, 0.0003636404959147263, 0.00283990866853722, 0.11524563609383673, 0.08146325671738426, 0.10569232242923511, 0.001410593893350216, 0.07590223846505254, 0.012198834478559625, 0.15247401011191275, 0.05899344407748805, 0.0009030059859056591, 0.06988136396165748, 0.003919204100090443, 0.25045976762803174, 0.03393027078466995, 0.03679128455719928, 0.0013316224003099048, 0.039339426471299385, 0.10209763095653522, 0.008612379592037771, 0.10851662004628906, 0.16446037521056558, 0.04707651140015724, 0.1372246812098219, 0.03326049323154639, 0.026104735613826147, 0.17280430450913434, 0.06524152737310228, 0.006507933252667774, 0.05100689374129792, 0.07547588917907434, 0.13662488155707783, 0.028021546160557836, 0.05809455475659403, 0.08014977408584001, 0.010112980959153037, 0.03375480708902618, 0.10703076433217594, 0.20713117192147532, 0.06350847303433046, 0.08586895650550681, 0.04072542665112789, 0.08164595796901365, 0.0970608048218401, 0.15729285868926485, 0.09577875650632042, 0.054847970768628476, 0.09459732560881134, 0.03171782444803446, 0.016970763460663767, 0.2765315069399639, 0.2688880336313577, 0.005605178772534624, 0.08921716977422141, 0.04608113430484443, 0.04246930963171558, 0.049417877417492546, 0.011048356041296096, 0.10359024584886325, 0.012383626094386311, 0.05554120672423667, 0.14240880028086003, 0.014847781828511908, 0.05571283291647198, 0.24869825566258788, 0.19796716184519156, 0.0315493994754038, 0.03095321510069974, 0.024802156520986024, 0.0230560123502366, 0.06347034175406302, 0.07255692599620493, 0.2047389707838859, 0.03249966725954965, 0.1002425790725745, 0.13052603435599225, 0.11089169790348709, 0.14471989526009346, 0.28232481803910375, 0.18205029276927964, 0.27433451730055475, 0.1687075256020795, 0.38571187474847135, 0.3253958836016508, 0.25627083167438314, 0.007847369193051568, 0.015370744064230819, 0.038451238248269834, 0.09802511028164235, 0.014475530483090405, 0.014777073659548643, 0.0023030080393348124, 0.00441217930645616, 0.09411672419203013, 0.19901338149896095, 0.31915025138053243, 0.059590521188147824, 0.8449521633585606, 0.18029132675964768, 0.33843510649459657, 0.19502332814930015, 0.027193717040490686, 0.10480158922428412, 0.053679501798087885, 0.3205797885623907, 0.12076622453813358, 0.05419363360190199, 0.15344699777613047, 0.2966993063033733, 0.06227488243189741, 0.249501421479187, 0.004628853184852246, 0.30241904170225986, 0.2561790247160989, 0.3547593725073119, 0.16143600734843847, 0.2160811968628485, 0.06914559709366777, 0.5377484018396922, 0.0663736407918259, 0.2099723600153759, 0.046899471627971014, 0.6789143157756297, 0.4706162895448042, 0.08047115418626861, 0.7459896549466378, 0.23351395946224665, 0.5644790998779706, 12.03225806451613, 0.1914327917282127, 0.3130424001983635, 0.670474931545652, 5.232744340143567, 15.202562049639711, 1.1580889493105457, 0.8210166989574684, 0.022173810247576586, 0.5154365653642065, 1.215183829380869, 1.6044957472660997, 0.03315273477812178, 0.30332644239804546, 2.3270940570893774, 3.727803738317757, 0.1522596843615495, 8.68887159533074, 0.05257312106627175, 1.018114667604643, 1.1298039215686275, 0.7121463205057387, 0.9913384936089071, 0.4143146960967297, 3.1807428436243197, 0.7405783159800815, 0.08790320819410775, 1.1976954269883968, 0.021344781714838553, 0.2718542230977592, 0.06892545982575024, 0.3462840124543116, 3.7673104097974566, 0.5454216196136701, 0.5741120218579235, 2.100852272727273, 3.4625515345854327, 0.2501503353048191, 0.6814159292035398, 5.495652173913044, 0.5432871687851768, 1.2546713653499426, 1.9176526179961106, 0.25917535115541457, 1.2883152566883587, 3.3018841860979116, 0.6518594832636406, 0.8945482561267916, 0.05348551142114196, 1.5973804504867246, 2.5919587068731325, 1.1061686949223668, 7.553994379767162, 1.0874267688147814, 0.9308074265975821, 0.6932381667918858, 0.7820472999955629, 0.9775057889513729, 1.2356, 0.47536545749864645, 14.58862385321101, 0.31607506217499437, 4.916826411075612, 3.8949793732993943, 0.6757114874985597, 0.8377281947261663, 0.7250840721491898, 2.202448443020294, 0.2883215141237578, 0.4730877914688299, 0.20754817987152036, 1.6595735248481625, 1.1552567531747753, 16.285454545454545, 29.194298422968053, 0.09405156771874675, 0.02026581605528974, 0.019279669848680646, 0.2919988963995034, 0.048583702979288185, 0.04142517709235449, 0.02148256340821135, 3.9310577328276444, 0.19513904319141298, 0.03863987635239567, 0.05681689342403628, 0.018814788987380815, 0.020665508345179804, 0.09393618941992726, 0.07586216379737089, 0.011323903369357916, 0.019617857750887258, 0.009594513017455078, 0.022922321844753367, 0.06697134586002627, 0.04171558991543424, 0.043489824090373726, 0.01878754778809394, 0.003148557020236991, 0.2050301639901436, 0.11958821040755888, 0.04043800158896475, 0.23827950801985184, 0.19744653167439213, 0.10367442541355584, 0.009647354272778722, 0.03488382276951103, 0.06422538548772025, 0.06938314605848064, 0.18364104327141967, 0.0038700966346644477, 0.00494995308101345, 0.008452150558868833, 0.09636157129988643, 0.08895260115606936, 0.08109186958035722, 0.15616972134714943, 0.031758326878388844, 0.01347020097020097, 0.011994881802520499, 0.04572970452988253, 0.2871991039562609, 0.014508540936503425, 0.04783076897975167, 0.06756409557695751, 0.16725714684631227, 0.03462615420514017, 0.005332216413883094, 0.02045264776972094, 0.03863843861432189, 0.2218960020184875, 0.27278290633751684, 0.0066743270664743415, 0.04225762580143773, 0.003804250910727478, 0.03562274238438047, 0.036749930568035154, 0.024637372853980034, 0.02780511811023622, 0.061344065082868146, 0.07063699283020432, 0.05986049068260469, 0.02589270443359115, 0.0862207896857373, 0.34468366461424027, 0.054426754356358305, 0.014565206457778002, 0.11824950675668977, 0.0328408055864791, 0.01957082430620035, 0.01707871585629716, 0.07754524642564035, 0.015090370497574378, 0.0004128332153809861, 0.012108707186228852, 0.01568278403891236, 0.14624784003949642, 0.04802774469277657, 0.02781867255551466, 0.22568708782190922, 0.010161657169409866, 0.053081383384377005, 0.08793644468795139, 0.04569826799192501, 0.016464801721487857, 0.09046755870428538, 0.2087804721786206, 0.012071181544740224, 0.05928253469494632, 0.3388305585157492, 0.06988827072509081, 0.17157305141318205, 0.07279254125741637, 0.13047048070517886, 0.01238814355994683, 0.5450045516613564, 0.04068570229398109, 0.1843603145307629, 0.13931957466869205, 0.22002437857771057, 0.6561301667337557, 0.21632911583296888, 0.008530053560801429, 0.03236394437777935, 0.08835595364261051, 0.1724961128300168, 0.05165073774555899, 0.062407346400922416, 0.07590537739300085, 0.0672311337243174, 0.6970734879687839, 0.1974043890350765, 0.008319527479651373, 0.6741793763617531, 0.21698263501672774, 6.471014492753623, 0.1732755466749219, 0.004413528424082514, 0.23556383436022352, 0.06049909200350956, 0.07678839419709856, 0.42471329100962524, 0.0024722676068449564, 1.3023044269254094, 0.24605996751393827, 0.2718432919954904, 0.23734072022160665, 0.5014506317267197, 0.464322280853745, 0.14860830980233966, 0.20622322118423825, 0.1313935755609886, 0.01670981407389974, 0.08358585858585858, 0.044740941137891455, 0.007950637758212814, 0.17355851823175011, 0.32146987022998846, 0.25614973262032087, 0.1956328426044857, 0.10808114399733953, 0.8759099712816403, 4.599854492542743, 0.06216707808236976, 0.10562525293403481, 3.42203513909224, 1.508384557786407, 4.252559726962457, 1.743926277576096, 1.1117443517199268, 0.49983157043724313, 0.06384691602675253, 2.6581291111240466, 0.771366739334532, 0.2066854562535988, 0.1843266276548543, 9.63112283345893, 0.11412031414460368, 0.02190327386359507, 0.4976260456703595, 10.105694387546087, 3.890527509926262, 6.559160820291419, 0.07849576554789081, 5.057237443916888, 0.02592426204381491, 2.268751774775871, 0.8575082206795762, 0.2608838185156045, 0.1475222297332432, 0.6017241379310345, 0.5419806243272336, 42.17752234993614, 7.24728208427147, 4.80851763545178, 0.8016815524635876, 5.431724845995893, 0.13009817224040227, 0.8093085669891942, 1.476422827699274, 0.23943139877834546, 0.12078852580523516, 0.029353072210878038, 2.6801237267345743, 0.0005796597397327768, 0.3693249234996565, 0.06001295691824683, 0.25646748818104315, 1.1235047695957199, 5.709206174200662, 0.3052830188679245, 0.024390243902439025, 8.583046471600689, 2.4064029455345515, 0.19699725825160813, 2.6005813953488373, 0.2036977232359115, 0.07800657321081227, 3.6077028372324538, 0.6430490851394234, 0.0947998929192879, 0.16986592178770948, 7.280898876404494, 0.6099050203527816, 1.2209567198177675, 0.05333333333333334, 0.04024687429341864, 0.4707538317172349, 5.443954968184043, 0.5846892695864095, 0.20506210452308413, 0.8893153619566188, 0.43261763362265876, 0.057617942768754836, 0.9349177330895795, 0.8, 0.9114825131538223, 7.706627059905227, 14.841214470284237, 22.215412257935714, 0.5226525349546949, 0.46272954727847804, 0.04834597385831854, 0.10400427457882826, 1.4190740438496274, 1.5955100745676662, 3.4949279231179924, 1.3022567517573067, 8.966853207059836, 8.336917562724015, 0.19244545750569847, 0.7061203844208397, 21.25831305758313, 3.7083504730563552, 0.875152891839944, 4.095327102803738, 0.38095238095238093, 9.20536398467433, 1.8075161435651, 4.3514303291294985, 3.8744103773584904, 5.5005443328898025, 0.1282163105102486, 0.5581854043392505, 1.7074542897327707, 10.938842203548086, 0.7873730349390989, 1.7266146336862458, 0.059329199549041714, 0.18217821782178217, 0.38894472361809046, 0.9860724233983287, 0.6522588522588523, 0.6186594202898551, 20.678171641791046, 0.2321098153965317, 0.0816435432230523, 3.114948199309324, 14.474509803921569, 6.564839934888768, 4.278163696768348, 2.404010025062657, 0.32068178471506403, 3.5064624222115843, 3.461440407903123, 0.9993002099370188, 1.172033601680084, 0.2469583434050439, 2.003889337344977, 0.023550105047149068, 0.4780922838309422, 0.13840503672612803, 3.1641625956309336, 0.19037193554135587, 0.7180137190575604, 0.13759163725224002, 4.290157051780438, 14.726645004061739, 0.16650773311082637, 0.5048490776970375, 0.04136989608773575, 0.9483429940626156, 0.5514232118098035, 0.25397426192278577, 0.15166638673608945, 0.020646693612233844, 0.11852973568281938, 0.0349247465499531, 0.06006990894575584, 0.1168736006513332, 0.11789254993439277, 0.031067894210544462, 0.1952758328845118, 0.02133055568135501, 0.11971294296964309, 0.4267449896337249, 1.7545416579661726, 3.144628099173554, 1.2279807419994335, 1.0317320703653585, 0.576609277698225, 0.29566952235653093, 0.033436137402956506, 2.1469575200918483, 0.20728444606591268, 0.1590562081390851, 0.6093722555941968, 0.17800235735801284, 0.030457102395657135, 0.05261450072055048, 0.012150839393665068, 0.03375900621118012, 0.18285539891775146, 0.06894086934902416, 0.0071423725856939345, 0.16134875818299935, 0.010757430695252746, 0.1587392017114488, 0.004053701511107543, 0.022485159794535605, 0.07542463850476731, 0.00216805525443677, 0.018533759779970203, 0.11218917821201317, 0.2552373540856031, 0.06809755855621273, 0.034225108110610046, 0.2732983985791243, 0.15454227677010915, 0.4339635336069434, 0.6639323810117896, 0.4764778615167216, 13.816607634789452, 0.05795638662381471, 0.3069970625894404, 0.5219388748296672, 0.2867411936251311, 1.1636521487483722, 0.32466729084464657, 0.1071197709853172, 0.1593920311975579, 0.057208237986270026, 0.27302777066505274, 0.2055189931878536, 0.0379848673498707, 0.18284491031224626, 2.0573065902578795, 2.721856201661415, 0.021588547679519742, 0.3514070688755868, 0.14150423410332214, 0.22917095777548918, 0.07812990930227687, 0.08113306522119251, 0.014879508329289989, 0.6823525182442391, 0.3143539171949597, 0.013798042492241584, 1.8945467422096318, 6.714015151515151, 0.37226859808494966, 0.5124016635766899, 0.040254447868005166, 0.8227118376372108, 0.916901347428621, 0.2083747564321788, 0.08164675683680521, 0.3975867269984917, 0.2052491981248458, 1.5056497175141244, 0.24094994226038058, 0.15042887198575822, 0.460014409221902, 0.39782457764406387, 0.5394867549668875, 0.36130122517955215, 1.1896219973930855, 0.778382992561278, 0.8523892646737945, 0.514429589492903, 0.8510040492521279, 5.4632752214918545, 3.3306101608373755, 0.2336154595161411, 0.2972387655657823, 3.1348080133555927, 0.8750378520238216, 0.7039930555555556, 2.7336984207845134, 6.576587795765878, 0.475028163725122, 1.7729124236252545, 0.18784428938670583, 1.8579967551874306, 0.5358378494228591, 0.028310502283105023, 2.346770025839793, 0.3747115067589845, 6.415682414698162, 6.075, 0.24077204846435615, 0.3761780401952992, 0.32354469854469853, 0.7543687414097782, 0.7678571428571429, 1.1963775023832222, 0.74560546875, 1.9867505796621399, 0.13602783669972102, 32.85986049461002, 0.35308224777892844, 0.3890106241699867, 0.6847254228444715, 0.16076083309675587, 0.1943839651639344, 0.2356765897891944, 0.2384212215210183, 0.06071860424943859, 0.16302112075452765, 0.09176225234619395, 0.8116311153560437, 0.11745064729658485, 0.4196601419660142, 0.9579373460049279, 1.137348439674021, 0.0949349570993634, 1.833417593528817, 2.6048548164080505, 0.5026849642004774, 0.21424317195609632, 0.09536822927615445, 0.0780237120436711, 5.656329553344134, 0.7803699325498922, 0.2777351847119289, 0.7392055946253879, 0.7093385741393331, 0.3158757218940385, 0.0639823555735504, 0.0340780500505713, 0.08439355937049214, 0.03433481538295603, 0.11314130787412523, 0.16884275202536977, 0.08998129137484409, 0.09722779193562993, 0.2553188141247561, 0.14815432510562598, 0.2844976342888951, 0.07863541654404407, 0.07899245871940107, 0.4484242638847275, 0.8293023357250343, 0.13480132095041666, 0.34920914813704573, 0.050761288636215124, 2.348015873015873, 0.12759681643654486, 0.662810780415311, 12.874956941095418, 0.13654758062513966, 0.43024094016907316, 0.20895559600089755, 0.11346669416374511, 0.43452588460868047, 0.18577135132672123, 0.2631347973388102, 0.045417816982021415, 0.19796463882000578, 0.08988386472390988, 0.37947186763819646, 0.059750987906828965, 0.2984224585454362, 0.21545299278006366, 7.65722615576843, 7.082354942998128, 0.019957894736842105, 0.41181712619156924, 0.15928490900306008, 0.20426159758440846, 0.10240191469356355, 0.1643534672145977, 0.11243063263041066, 0.6996082621082621, 0.8324502736037522, 1.2348497708368698, 5.993554784333168, 0.9705090032610236, 0.2815166355328924, 0.7575919019712307, 2.7996362534101245, 0.2616407982261641, 1.3331659553100679, 0.9111974469265991, 0.6414258748366488, 0.10429474987836702, 2.082246529238536, 0.27885074728724496, 0.7024585308056872, 0.7150065245759025, 0.8276005547850208, 1.7753108348134992, 0.3447761194029851, 8.740288568257492, 1.396288696583103, 0.9520242269684411, 0.3646607332407937, 0.6791808873720137, 2.3641114982578397, 0.3184279961116512, 0.7229703732204694, 0.19182670835194282, 2.212360016590626, 0.14792299898682879, 0.8109448250991705, 0.5500539374325782, 0.2561452271345436, 0.16492829204693613, 0.5256193693693694, 1.8518218397228121, 0.02656975570361397, 32.451025810721376, 0.6982899022801303, 0.8188824662813102, 0.07653601694915255, 1.3776137761377614, 0.4371443352302121, 0.5254237288135594, 0.7623076923076924, 0.2569722566081701, 0.1286206688032896, 0.6139898282597479, 0.2994017445312143, 0.0524234693877551, 0.3707824838478105, 0.28274417386750456, 0.14258080116063512, 0.5483211060948081, 0.4873823652820236, 2.6435643564356437, 0.004556926528323051, 1.1977068793619143, 0.2858050174658622, 0.6930807439066651, 1.102792391744233, 0.7638568129330254, 0.20287929125138426, 3.910657596371882, 4.405301575105647, 0.6867469879518072, 2.337990085624155, 0.7706447187928669, 0.4036256585063526, 0.16027206138821068, 0.5677138133173004, 0.3137844611528822, 0.980106100795756, 1.5603594608087867, 0.9475357710651828, 0.0547723221520013, 0.6796742971270548, 1.6743709226467847, 1.8596270689293946, 5.370231532524807, 0.9043362241494329, 0.2520142927205213, 6.144343739509902, 0.16698526931294277, 1.4943148968972828, 0.23707795719694044, 0.02986822840409956, 4.0259521402089655, 0.871745858365192, 0.04100080710250202, 1.5215230460921845, 0.22087415222305953, 0.004266873545384018, 1.3986095017381228, 0.5291867954911433, 0.01297112090063632, 1.5348663301551693, 2.4514344715686995, 0.7825390040606968, 0.09118158383789941, 0.9151129125651418, 0.636814416157707, 2.10840005083238, 1.0347130679321557, 0.5903338660216818, 0.08063333423861384, 0.49049429657794674, 5.901428236946851, 0.6991111412674719, 1.0574712643678161, 0.2994556653774531, 1.490127902644977, 1.419338752306388, 16.40870910698497, 0.28306055334763897, 0.7127947737412365, 4.933717579250721, 3.367865519937451, 0.5921417703392106, 1.2630277137556918, 0.7806324110671937, 0.9975087194818136, 1.9451234721875779, 0.9450490248895593, 1.2457222270476853, 0.15343260491200927, 0.7610824223727449, 0.13249055404498747, 0.5877895963864199, 0.9310223029569079, 0.10815542606287074, 0.4188152178326363, 0.0008298992673992674, 0.2890984702212981, 1.1829598479175067, 0.4272831559492703, 0.9341977936907296, 1.2425918609245357, 1.27792459478506, 2.532682586717797, 0.7761974674252157, 0.2588210983106886, 0.6436574055074485, 0.2317545129959302, 1.5612612612612613, 7.620305980528512, 2.0791690061763055, 3.87381473377097, 8.215287856797291, 1.082688588007737, 22.100238663484486, 0.009830579376699435, 1.5791164658634538, 2.58839190628328, 1.445742471443406, 4.801149425287356, 3.3015578635014835, 1.3035275731189997, 2.1009212730318256, 2.674280275993338, 4.472408457968025, 0.17048346055979643, 0.7399226946438432, 0.11132437619961612, 2.330933633295838, 0.43745778738349317, 0.6135413240614574, 0.019726985183952057, 0.6628551279468063, 0.5624969638085985, 0.038552418853376444, 0.14721341187131853, 0.32102373711442, 0.25032343917495287, 0.07787139689578713, 0.3638840453356582, 1.1353409889852355, 0.5475662425586553, 0.5508372303514859, 0.5529886678663489, 0.7098770890441242, 0.7681300813008131, 0.6916238792244617, 0.08436395759717315, 0.021599039114314062, 0.027695705069878236, 3.040545476683307, 0.4279081690782728, 0.47089337175792506, 2.059299895506792, 0.9986644407345576, 0.06838177970820804, 0.05193756727664155, 0.321923765668969, 0.8795723668440482, 1.6080827906146846, 0.5330670964948157, 0.08301132798309059, 0.15937812058813403, 0.26599741605904453, 0.1746020574538715, 8.486947531661928, 0.9697861326794714, 0.3769795715135337, 6.815625738363393, 0.9918087152616568, 0.6498726294933485, 0.2703409960143323, 5.608201076220966, 1.3541184041184042, 1.5820463056610994, 0.09758456385337548, 0.08211420481359132, 2.249860002799944, 78.13710368466153, 3.00182220486789, 0.8030973451327433, 1.9822899505766063, 2.414346140289038, 0.35761110824343156, 0.23588205897051473, 13.296401132228063, 5.776113191843529, 4.088077137029483, 2.236983299327439, 35.52786752827141, 4.939728041161338, 0.23524316297487935, 1.1456121017832097, 4.335430502155424, 4.754955815619775, 0.03934262948207171, 1.4756791581660045, 2.5331140746080374, 1.4428930919717509, 0.0882428242255284, 2.940670917660105, 0.5053449951409135, 3.540187217559716, 17.09528585757272, 3.1892405664860757, 1.496676325208795, 11.675170314538338, 0.0301263958767947, 0.07506865656804146, 0.4027714581178904, 16.185903500473035, 0.5603754369546669, 0.056527498629636394, 0.0863354265359333, 0.1818335474274897, 0.2812596599690881, 0.3518501764226907, 0.14484889775658183, 0.29451021232279867, 0.013547819529973608, 0.049747048903878585, 0.14991922455573506, 0.26262779086606003, 0.2879735091775856, 0.16377222902075142, 0.2572940087290041, 0.15343347639484978, 0.06587286854597046, 0.21182793023660837, 0.05819788613553602, 0.09289296430744697, 0.03793871438445588, 0.044871154614462644, 0.5374107548182081, 0.4285024024910745, 0.05051429136583919, 1.0897390815106547, 0.43457629400282693, 0.067590206185567, 0.018078877951489415, 0.09510869565217392, 0.27272202666051126, 0.6087055089548855, 0.0038613303269447578, 2.31866705135603, 0.15292327754835905, 1.8735440931780365, 0.3277359583092067, 0.611644134321849, 2.1393112007446478, 0.40667245442143124, 1.2699700229236466, 3.2366961167043353, 1.6662527593818985, 0.896581359816654, 0.5397009214037561, 0.7917878644388825, 0.22097923146383064, 0.3133506493506493, 0.216359465232181, 0.5108384458077709, 0.3785868976719004, 0.20557491289198607, 2.346499678869621, 0.007676806448517416, 0.10065708027806876, 0.04438484166810867, 0.5449884220972544, 6.198158655390215, 0.5648838786234955, 0.031660464098073555, 0.1540807936129015, 0.033647437370719374, 0.3844221105527638, 0.7173586943477739, 0.5417738035844495, 0.11384204374686926, 0.16429459720878817, 0.0814146688820318, 0.2440737489025461, 1.0163196894848272, 0.1747385921162007, 0.5247835681548124, 0.47049095118839485, 0.8223384203806166, 0.3358138806203979, 0.4803846830469712, 1.7605142040945883, 0.16956038480702157, 4.514726312864685, 2.462344989089361, 0.12008577555396711, 0.6817678117463007, 0.10472868217054264, 0.13394608733560998, 0.19875970934602857, 0.012000671366230278, 0.5033584874367693, 0.7027966241932815, 0.2035309361839974, 0.1749157353202058, 0.3117265763111373, 0.027935842401251205, 0.05031314141360981, 0.23674232934141737, 3.445344129554656, 0.12437948152233866, 0.24518641157714005, 0.09496959101765444, 11.615325375433192, 0.34754683318465657, 0.935191314709387, 0.24232501023331968, 0.16479830928971792, 2.0241876374297583, 0.8268847646010276, 0.24057013731965932, 0.5893798135387109, 1.300656275635767, 1.4079295154185023, 0.27947776417788656, 0.9147002551020408, 0.7181003887104952, 0.17509344875073776, 0.22435807492633647, 2.5936772957438072, 0.41844037549958174, 0.39034139309350635, 0.1624312999945584, 0.3964632682021613, 0.9978113030563589, 0.08546902214481214, 0.7445272206303725, 1.227461139896373, 11.727741196679073, 0.5306813102611583, 1.4082303795218203, 1.1516069546891465, 0.07333945515763697, 0.5647551937796137, 0.27771113243761997, 0.48558820768003, 1.5220750551876379, 0.6013129102844639, 0.8114630467571644, 0.975725357074233, 0.12539306901805686, 0.20740313985308945, 0.4798227078286863, 0.5198071998795, 0.06352390504847877, 0.2937748094007939, 0.34766748717340373, 0.09006058621254298, 0.48754698277642394, 0.44273635664873173, 1.387639850825786, 0.0991163870046412, 3.8350079323109467, 0.7892376681614349, 0.541842410905312, 0.04119256234389248, 0.0469594346773602, 0.04035660564258722, 16.975867908552075, 0.9343135907654253, 7.950139726430358, 1.1153722824344257, 3.7461679950950337, 1.61355122077251, 0.09777777777777778, 22.900143884892085, 1.138424071018933, 1.0859662013225568, 0.017110266159695818, 2.6993457573354482, 0.6250435435033093, 0.34700305054002806, 3.7690115761353518, 0.45680174086925834, 1.4086021505376345, 1.85010593220339, 1.1215918443199617, 1.9395734597156398, 0.767634018540911, 4.230920728705072, 0.2604480421686747, 0.343812375249501, 0.4795565170362358, 0.8767580622247478, 1.3920997692561257, 0.24553868767368686, 0.11142867679598761, 0.06259325859892106, 0.5506168169304163, 0.06815933209546915, 1.7117917735080264, 1.4391376240142457, 0.33258458514670786, 4.428096609793928, 0.13165680473372782, 0.017429193899782137, 2.3123885918003566, 0.3847800492347212, 7.164271047227926, 0.1631790744466801, 0.13249305279872967, 1.2012093593900621, 0.4905446293494705, 0.0890368243194245, 1.239081913548099, 3.591223437696467, 7.933751229105211, 17.275717017208414, 0.5159967357870728, 8.347615303983229, 52.94768764215315, 1.0466296697347048, 0.01571241107811313, 1.5672827081427265, 0.0072744735344336935, 1.1033986261511233, 1.5113994837969602, 1.0479763808586542, 0.10501143688916614, 0.44413459750883066, 1.7153034300791556, 3.377417903733693, 0.6429966087760765, 2.0694896172129096, 0.17708898869749765, 0.05245502956098788, 0.14034108094274214, 0.33021351972424356, 0.24170880495222327, 1.676369582992641, 0.07870027180627626, 2.408887870805177, 0.4787036217125653, 1.0561410862925924, 0.02323080232308023, 45.72727272727273, 2.2230561970746727, 22.814892721918383, 2.0015872296040995, 0.3434860202260559, 0.386299831555306, 2.1663342640606302, 4.858115075273252, 0.06079701471520101, 0.07413798825208244, 1.9630386646227218, 0.4446161772282329, 0.3837990036820446, 0.34700266082329, 0.07332093887985126, 0.12325343632852437, 1.3476650202065559, 0.9757567063548989, 0.3501711491442543, 0.367139618839728, 0.3057818285388778, 0.36571268761070197, 0.24313993174061432, 0.0023610806061937183, 0.5964292919104297, 2.351383874849579, 0.22995639907668633, 0.2653096729297147, 0.1947614464457583, 0.2491097693141353, 0.34284324850056735, 0.809753742153549, 0.03955442902881537, 1.3524244553759663, 0.509360599078341, 1.0467905008229486, 0.8382933895180406, 0.5294964028776978, 0.429191064844936, 0.020940819423368742, 0.795558608058608, 0.5641973734540354, 1.0747076656561283, 4.905037895675434, 0.6068215107763131, 0.7350114416475972, 0.0024454860403505196, 0.41492173205936167, 0.252156265854896, 2.088938411669368, 0.39476618351151044, 0.6143024618991794, 2.525172754195459, 1.6260355029585798, 0.32854209445585214, 2.0377566791786266, 1.4633333333333334, 2.388718752225625, 0.3366469809377693, 0.20399028617684872, 0.04185517143263622, 0.35580074284465807, 1.543418167953484, 2.5339421613394215, 0.23292273236282196, 0.23709215398588696, 1.1372549019607843, 4.681681681681682, 0.38808139534883723, 0.3175509486999297, 0.6622550010103051, 2.2714756061059562, 1.3019517795637199, 0.13708585678660493, 0.232721348455417, 0.03258272759619783, 0.15668464376951463, 5.60995085995086, 0.11318101933216168, 0.13893274392169244, 1.8186858885500417, 0.029900658994787055, 0.12048665620094191, 0.0012259194395796847, 0.019940528249081685, 0.6149888526839307, 2.389914452949122, 0.28627090210509226, 1.4618089470599727, 0.7570180910792265, 1.7035327534173619, 1.5512978986402968, 1.3058139534883721, 0.2419150285351934, 0.29965534848098035, 0.7726559435072577, 0.2629235237173282, 1.4550053656293116, 6.923357664233577, 1.116025029165341, 0.5139205470530772, 0.36527396891971825, 1.6891064871481027, 0.6357912304657867, 4.908876933423, 1.183666377063423, 0.49294291131240786, 2.0632085727597453, 0.1611504222780187, 0.7825425019030703, 1.0856065646484807, 2.3318538750426767, 4.964639788499669, 0.05030695770804911, 0.6585441085749537, 0.036637530221313, 0.6826129990102277, 0.40941176470588236, 0.8489208633093526, 0.8734705358398575, 0.07254210144383555, 0.4613458528951487, 0.29194937683460853, 0.4891239570917759, 0.04529764882441221, 0.11660100678485445, 0.06157200960454746, 0.14021280033235628, 0.3486394557823129, 1.5655737704918034, 0.28160657234139663, 1.1722775072341025, 0.44690412782956057, 0.7520993903140458, 0.19782023504694374, 0.09756632317474238, 0.6954654414702357, 2.7912057003562722, 0.5924591851054872, 0.14957993067387346, 0.09817039471770557, 0.23420951074139187, 0.20018761074245214, 0.8422814299102959, 4.632111861137898, 0.05812858488143138, 0.19684466019417476, 0.15587492103600759, 0.6614291569886597, 3.146459028550241, 1.0239413051872828, 0.21132713440405748, 2.4665038381018842, 1.5693004529441368, 0.6370220162224797, 1.2871153195806562, 0.3608605648380896, 1.8651469706058788, 0.5399690130229052, 0.37589732434196216, 0.012253581052333002, 0.4831772459243843, 0.11079279700654818, 0.11490078425180272, 0.8143071432266074, 0.2797162354936963, 0.14337792239093758, 0.17656978735738188, 0.010570635133924573, 0.2731946983546618, 0.16651803231905254, 0.23075746919054463, 0.02216314259447909, 0.07847263137221895, 0.15103068235934416, 0.23216502157337904, 0.20753585647815034, 0.21253202391118703, 0.28203485392106614, 0.4268879731967497, 0.17273116438356165, 5.033764594509309, 0.7318654882066837, 0.0051034274497961645, 3.628768391809857, 0.39495854357925625, 0.533310787960771, 6.741872307089698, 0.17939871858058157, 0.9678228165482657, 9.301732925586137, 0.647876141325923, 2.9944591664659117, 0.3412698412698413, 1.3459774436090226, 0.7020576684233494, 0.22060505660079674, 5.182998819362456, 0.05818463925523662, 0.7025963808025177, 0.38529769841729955, 0.29441305712492155, 2.3705690298507465, 0.4174450517770244, 0.9889282045428605, 1.2981348637015782, 0.5309027344237732, 0.26048620105609244, 2.318920487521764, 0.11680277913213066, 0.08777882500785422, 0.37384473197781887, 0.3631853346787757, 2.1922632794457275, 3.9059767348576013, 0.012892719006582072, 0.23179473437395323, 0.0121012101210121, 0.43424844532079476, 1.000998801438274, 0.012548262548262547, 0.6658278812279819, 0.15981873111782477, 22.31586998087954, 0.05529399979965942, 4.425035868005739, 0.44416528925619836, 1.096026490066225, 0.10296953335904357, 1.2816365366317792, 0.13761863675582398, 0.07139340226489414, 3.818014705882353, 5.54273982829414, 0.07790262172284644, 1.7657342657342658, 7.81110343238885, 2.3816598360655736, 7.965667311411992, 2.6094754653130288, 1.592412880458756, 5.764497482752191, 0.08143939393939394, 0.33137871853546913, 1.1645299145299146, 0.568249790644814, 0.7902837902837903, 2.2686727565824825, 0.9294288832302655, 0.8665286721864459, 4.030123456790124, 0.731297859807579, 0.4130989509498157, 0.7840811044003452, 3.445723684210526, 2.2103448275862068, 1.275187969924812, 1.1927107921820415, 0.014554536450932265, 2.341942728804043, 1.7338709677419355, 0.5283657917019475, 1.1549861495844875, 0.3681470531525162, 0.14201155634894536, 0.6500655307994757, 0.1003849208773752, 0.06590782898389784, 4.060401389424933, 0.7633610629002334, 0.09254857379082265, 0.17987040628103865, 0.8240776699029126, 0.1564935064935065, 6.203288490284006, 1.7491867638810992, 0.272290354656944, 0.6545525595935913, 0.35584947252401194, 1.5034216007140733, 0.9524601854052769, 3.157028281975517, 0.36768887083671814, 0.19325859380800356, 0.3239173718267795, 0.4378701005733622, 9.335267857142858, 2.935410334346505, 0.9721954045182468, 0.5695292169387273, 0.007778591962121639, 2.694996281738022, 0.5306003355459917, 1.3744389587073609, 0.06550943396226415, 0.9158590308370044, 1.3208400398559055, 1.770557730976823, 0.5243670645480119, 1.2894097222222223, 0.2022951897070347, 0.3702664796633941, 4.089062714422945, 0.6172621809744779, 0.2144496729025594, 0.9585820552851502, 3.3210387655250284, 4.593217690264104, 2.8025876460767947, 3.327765328987574, 6.659131602506714, 0.7236784430612782, 18.175270873167623, 29.577529232333504, 2.1008290155440417, 0.6441296415539816, 0.053583617747440276, 1.1328150307742144, 0.07587064676616916, 0.32953943885653786, 0.09631728045325778, 0.08403605699331201, 0.5378218884120172, 4.2305415803492155, 2.1676901275389704, 0.027817659727207466, 9.429893486991444, 5.957637997432606, 3.4721269296740993, 0.08494533221194281, 1.7364341085271318, 0.16423357664233576, 8.915986949429037, 0.7423865755127408, 1.5382966051220965, 0.10760711436482237, 0.5450081833060556, 1.2442596499937941, 0.2713428703276419, 0.3355716878402904, 1.3733297096525796, 0.016660841197716415, 0.5120330048132019, 2.8342059336823735, 0.39894419306184015, 2.957519698526893, 1.2940811258278146, 0.33234100135317995, 3.5540290620871864, 3.1266750418760467, 0.04083190230871971, 1.6931255728689276, 0.12912087912087913, 0.5502974580854516, 0.15619223659889095, 1.0164935858277337, 0.09323479249573621, 0.6021840873634945, 0.6575787082116196, 3.27183762232693, 4.397604901596733, 2.1159592897358164, 0.7186447811447811, 1.1575060901339829, 0.11029533353176572, 0.30114381031812226, 0.2932786960304015, 1.053432790379053, 0.7883268482490272, 0.030026109660574413, 1.3135265700483092, 2.1402171643349344, 2.3535578144853875, 0.5510088093208297, 4.191588785046729, 0.987002700270027, 0.13800267787063114, 0.37632253034859114, 0.24587311862760963, 0.8776525456665372, 8.174290484140233, 17.6572498298162, 3.0775936392374748, 0.28489874547761124, 1.4075187969924812, 0.5147744945567652, 3.6810972996142306, 1.0979827089337175, 20.203667577058134, 11.670490093847759, 0.17826496152355645, 0.1263148096434888, 0.28, 1.0229499742135122, 0.1365255514454035, 0.20095232354891207, 1.0948257080610022, 0.2502015028210395, 0.28398957332967484, 0.469495585966985, 0.12710013685467197, 0.022850860250200576, 0.19450974968883972, 0.8673874126855979, 0.024938324573635096, 0.15899220344304327, 1.2384022824536376, 0.001627108138123402, 0.21292849387311927, 0.4877393778573484, 0.34682998752410116, 0.551044776119403, 0.3084851595244205, 0.5762379473770224, 0.20625494853523357, 0.15514088799287357, 0.675392670157068, 0.7426358733231918, 4.119369824277924, 0.5941835645677694, 2.0827552031714567, 0.01832502813052564, 0.08016638305917943, 1.8821984946612988, 2.9971351835273055, 0.48559527941686914, 0.48961016658080025, 0.11378833294904311, 0.29996518105849584, 0.07860677578987438, 1.3679195341450503, 1.6119435874834729, 1.9992406985573272, 0.31088607594936707, 0.41474383221956035, 1.010175717263973, 0.16786206896551725, 0.7389866540687374, 0.14506927465362673, 0.22352835606604451, 0.7868720205353869, 0.9391235375768392, 1.267514200703273, 0.7359513420600291, 3.3782881002087684, 0.5472203616878768, 1.8436853002070392, 0.3475776397515528, 0.6853062629043358, 0.13619744058500913, 0.2726393812439575, 0.07470245631805521, 0.08411472697186984, 0.46352247605011054, 0.9944612286002014, 0.9414440022740194, 0.29583333333333334, 0.89568345323741, 0.3797401219835587, 0.1719726271942874, 0.45925361766945927, 0.031489213639526795, 0.8200641586468358, 0.5830423940149626, 0.08745247148288973, 0.010397992111868053, 0.19765791341376862, 0.6882962962962963, 0.019432449105490437, 0.06111951588502269, 0.82178500142572, 5.189041881812966, 2.0023243801652892, 0.18597849462365593, 0.8121306376360808, 1.493815987933635, 0.05573770491803279, 0.15838509316770186, 0.015367727771679473, 0.06018018018018018, 0.7776975821003248, 0.10604982206405694, 0.053554040895813046, 0.024972046216921357, 0.2839027826699542, 0.6791187739463601, 0.8579577866514546, 0.40109460516028145, 0.020368303571428572, 0.12742685261143014, 0.048881239242685025, 0.07975057433541188, 0.12426284751474305, 0.5299182092122255, 0.1054532322137956, 0.20222045995241872, 0.9722955145118733, 0.4902597402597403, 0.22799836266884976, 0.011881188118811881, 0.07827788649706457, 0.09582577132486389, 0.23385226896323286, 0.21249385145105756, 0.2567951318458418, 0.030226700251889168, 0.0707070707070707, 0.09415867480383609, 0.3204092622509424, 0.13403141361256546, 0.015235457063711912, 0.1257568700512343, 0.22322855620671284, 0.03210771620921802, 0.0672353236327145, 0.04372355430183357, 0.17072072072072073, 0.5254919499105546, 1.5047347133000237, 0.5952285485164395, 0.6490511499308784, 0.9994048585186387, 0.03614397683590435, 0.029631414117080222, 0.03966502207218904, 0.4643771464252264, 0.6362979031091829, 1.858045336306206, 0.22272786373683526, 0.8589961718417695, 0.8287951807228916, 0.6062981751103498, 0.7643821910955477, 0.34209616049809755, 1.7988105004101722, 0.09643145013556093, 0.3844817215798971, 0.3208148291175903, 0.012462539288063738, 0.40769825446555724, 0.23767956759256584, 0.10135450723960766, 0.5003661716026598, 1.067629333009748, 0.3578182542052354, 0.4788887259932561, 1.4733598409542743, 0.8666907804838839, 0.08898314207591448, 0.2501935791291917, 0.3244481924176872, 0.4076350247764582, 20.019831223628692, 2.4605576572789687, 5.266955266955267, 4.258834542476012, 0.7840634168940135, 0.79447983014862, 2.1183003380009655, 1.2501492091912862, 0.6229236431152814, 0.32796598354942147, 0.5225972389900793, 3.097020970209702, 0.2395175834084761, 0.06856415386014368, 0.654582588715854, 13.529658478130617, 10.142857142857142, 2.0069695084007466, 5.143146181082448, 3.1976149914821126, 0.39862369922792884, 0.14164566582663307, 0.10475584250250068, 1.0264219277306774, 1.3110533774208786, 0.7402661409561361, 1.710237659963437, 0.23777403035413153, 0.20072661217075385, 0.4658093797276853, 1.1380375114364136, 0.36084788029925186, 0.18596251464271768, 0.06066342908881389, 1.3491209185504127, 0.9983962120054987, 0.11495386757964371, 0.5651608202352452, 0.7302771855010661, 0.32173864336526076, 0.7197948891808281, 0.18306145581785027, 0.29907136864639683, 6.045980421239988, 0.08497109826589595, 0.18479255643685175, 8.307196129812537, 14.76414124100103, 2.833235810415448, 5.1295797413793105, 0.46267907350381576, 0.03789560401839859, 5.106738223017293, 21.05939629990263, 0.16990356281810876, 0.2318393534655603, 1.6748706973426075, 0.0738966814916182, 2.835240471478964, 1.2975437869209245, 1.3837046268889235, 2.0619282195636877, 1.1524936796138818, 0.5522985397512169, 1.1469042430457634, 1.3752994729276473, 0.9310101366685158, 4.182567947516401, 0.5918839741039459, 0.9173367642328724, 0.24751564225248435, 3.4811827956989245, 2.1435832274459976, 0.22532614464899292, 12.373891776215224, 2.709735269000854, 1.8225728657066078, 0.18292134831460674, 1.4930518439337253, 0.3053917890449137, 6.263430163151612, 4.198897014746433, 3.253721244925575, 0.036571428571428574, 1.7700072098053352, 9.04928664072633, 1.9893134715025906, 0.15697107572310692, 16.225162866449512, 0.377292490764654, 0.9778606495468278, 15.296173044925125, 0.19423240033927056, 2.3059501262626263, 0.07081967213114754, 0.16991150442477876, 0.7231624758220503, 0.03726254262055528, 0.632569558101473, 0.21604010025062656, 1.2822907488986783, 0.04041237113402062, 1.187666135034556, 1.6964763061968409, 0.7901350337584396, 0.4073336825563122, 1.9461773244993672, 1.2228469555677455, 0.39501363459291, 0.30294934815131436, 1.1606659558763224, 0.5544885177453027, 3.8770262716601454, 1.0007532956685499, 3.620162446249403, 7.135646687697161, 0.45633187772925765, 0.17811094452773613, 1.8757953677780606, 0.3794829024186822, 1.0969770253929867, 0.1069080844193288, 0.24426047029358564, 0.4679340229242382, 0.04551687361925802, 1.195587611370386, 0.9493719806763286, 0.836912362159025, 2.0473300970873787, 0.7457188371166866, 0.14561586638830898, 2.1867881548974943, 0.9457320520067835, 2.5851249273678096, 3.7042925278219396, 1.4590065469397562, 1.410680529300567, 10.313453536754508, 0.03865953109072375, 0.5221269296740995, 6.827409800753904, 0.09526627218934912, 0.3552795031055901, 1.2589448150394178, 0.24040268456375838, 0.09414565523211774, 0.5833250914845218, 0.1670310450371666, 0.4876625809559493, 2.2054732658959537, 0.1443464540305993, 0.1184377587634557, 0.2167037311588831, 1.4010378057820607, 6.807597027250207, 2.5340832773673605, 3.731918400989079, 0.9457114026236125, 0.5386337321497491, 5.615756968786513, 1.2282577943756012, 0.8708272859216255, 1.2116564417177915, 2.1609504857778297, 0.4962621100007628, 1.4817491868449584, 2.3195034858017345, 0.8546655264158115, 0.8733435270132518, 2.396484375, 1.7879064114250987, 0.2026158038147139, 0.5316295087910096, 0.16455621301775147, 0.8721417224281519, 0.5938234306814367, 1.6869935736239172, 1.7372319688109161, 0.6537560404158734, 0.2194896449704142, 1.386375788685702, 16.01822222222222, 1.0272533333333334, 1.0286212914485167, 1.0430216802168022, 2.343917297397083, 2.4656024325351575, 1.6297433647729764, 0.5839936608557845, 2.183658045011757, 7.110333333333333, 0.6059820707821727, 3.9868682849184243, 18.987240829346092, 0.5579646936656283, 4.886472379295346, 1.7298455626985887, 6.247056514913658, 3.04700222057735, 0.41593352883675466, 4.657202216066482, 0.3838903170522708, 0.06174259177355153, 0.45430309089394316, 0.33878887070376434, 1.6316876475216364, 0.24816369359916055, 0.47813203745407135, 0.7456499077860637, 0.08062608695652174, 0.48963563795545256, 0.4133967156439067, 0.9836700802657071, 0.10004185851820846, 0.6087962962962963, 0.23391956708891895, 1.394946186242396, 2.3457595526561046, 1.383014154870941, 7.3309938872537925, 2.46629620681324, 0.24478985153690666, 1.1707980831805005, 0.010246985771169214, 0.2977752424415288, 0.1954555017883442, 1.3042878808768785, 0.04457607850176509, 0.41253293618971243, 5.630285507770148, 3.938067488819623, 1.556535405570593, 0.18794398907103826, 0.015332657885849376, 0.17411052233156699, 3.2, 0.4360089463220676, 0.5651120533010296, 0.13976116762494473, 0.23811602638727203, 0.47213696200804856, 0.043714433523021214, 2.211687306501548, 5.250890947968639, 0.42970996631336783, 0.546035033221158, 0.7340727366520505, 0.9039619651347068, 1.2537040119860163, 1.6670113753877973, 0.6395932867818204, 1.9413377192982457, 1.7390648567119156, 0.47962555066079293, 0.12107678948021337, 2.156752974107768, 0.8567513057868336, 0.3661384167815036, 9.353505964503928, 1.5001767658912537, 1.9483779501292635, 1.155570424891268, 0.2587529176392131, 3.1427814569536423, 1.224829931972789, 0.2822188614021821, 1.5375860819137368, 2.8050299401197605, 0.47985647740148557, 3.600497159090909, 0.24038353073886068, 0.19934521644234268, 0.47179253867151955, 1.674938898289152, 0.867277259917624, 1.215547703180212, 1.065008025682183, 0.20481927710843373, 5.102439024390244, 1.1730048205677557, 2.32154301207789, 5.83046503112413, 0.9448909299655568, 4.737914815782597, 0.24978368778177512, 0.2509838216003498, 9.414455626715462, 9.45708245243129, 11.508244778307072, 12.392604248623131, 0.37838707601210014, 0.05533733030115085, 0.15685923806116975, 1.5850340136054422, 0.07535501603298213, 0.8519701810436635, 0.0023576768257619323, 0.8683380184728358, 0.10164700766429309, 0.2884492031381063, 0.22349021560142457, 0.1314692601597777, 0.3943844747242376, 0.2217098862050002, 0.3986863209348507, 0.08709659804510457, 0.4852822985734378, 0.09879333134353814, 1.8541573369159576, 0.09358815376759792, 0.07357257203842049, 0.3694315004659832, 0.10848140958638196, 0.6465368896536889, 0.2891670263271472, 1.2540041454682496, 0.6061178247734139, 0.5397318278052223, 0.029322548028311426, 2.8010805500982316, 0.1973123142524874, 5.791817711030554, 2.805189456342669, 1.2371942778034148, 0.4211618257261411, 4.409619860356866, 1.2633426966292134, 0.14375840314406868, 0.3971425987883172, 0.03881126635617654, 0.7436350777934936, 1.0712837152707362, 1.007686084142395, 1.083014305863389, 0.013832462758754112, 1.4618705035971222, 0.00558659217877095, 0.030246913580246913, 0.0051260145237078175, 1.9923501912452188, 1.8811630847029077, 2.053230997771726, 3.8719537381247418, 1.6538554508097656, 0.35467711084798254, 0.5455886921404163, 0.6956006768189509, 0.7159548751007252, 1.2869409660107334, 0.6264393073745276, 0.7236950267159885, 0.5982712369597616, 0.1251725038230577, 0.2208664964709416, 0.2414240245196275, 0.1897214593958415, 0.5527270329090549, 0.3327144940989259, 0.7922388059701493, 0.3624805685098823, 0.35737030648799256, 1.471311113075767, 0.13672951024934712, 0.03943351691581432, 0.564700799308706, 0.150725148259057, 0.14695377079293806, 0.4097339620962719, 0.0733400656399899, 0.4737005913476502, 0.008412530799014432, 0.12352961708960174, 0.4750824245498351, 0.10165577342047931, 0.5757043320205998, 2.7973760932944605, 0.09890632429862102, 0.5053110773899848, 0.9204607789358201, 2.6434195725534306, 3.0680765668416177, 0.06602663833339657, 3.229180116204003, 0.10336149559590149, 0.8524814167031045, 0.278971415625118, 2.1355743337357227, 0.8618103017169528, 0.07297349335729414, 0.008129032258064516, 0.5436906691363742, 2.427449359239355, 10.678420310296191, 2.3335932626325637, 1.5892758430071863, 2.8325690770135217, 4.775296827928407, 6.539263377345379, 6.324397386798829, 0.20680218921032056, 2.4745119305856833, 4.7461883408071746, 0.47891022484818646, 0.47463968957871394, 1.6219209039548022, 2.500780205082479, 5.159827213822894, 0.46145954768011194, 1.12794017675051, 4.840866641763168, 0.2917634202977735, 0.3177540446230306, 2.6096333572969086, 1.07574852287061, 2.241559527542594, 0.7074691085613416, 9.193623380936566, 2.983086130627114, 0.20535138620245003, 4.568391866913124, 0.2683817427385892, 0.7126747141041931, 1.5478492830943649, 0.4557922077922078, 4.646159582401193, 1.356032406393694, 4.468481637127718, 1.1381235239390253, 2.8591403417918175, 13.672575086164452, 1.019047619047619, 6.584022038567493, 0.575908337102367, 1.242485646740966, 2.6666666666666665, 0.8365646258503401, 1.9918729220539342, 0.8309050500061737, 0.04179331306990881, 1.1360320933625092, 0.6905556880515145, 0.07965811965811966, 3.9914502849905005, 1.418756397134084, 4.2376609442060085, 0.04568267950425074, 0.8019209354120267, 6.549856184084372, 0.2076923076923077, 5.102564102564102, 0.3330843913368185, 0.0196078431372549, 0.033516483516483515, 7.1704197942730055, 1.3585880327163151, 0.26645707686385217, 5.004977375565611, 1.216110870506713, 2.249379415696009, 0.006716610694910876, 6.636244082062072, 10.396725440806046, 10.403619197482298, 1.1830104771236905, 0.3034772020024354, 2.948180815876516, 0.5652173913043478, 0.8164893617021277, 0.7583825107296137, 1.4126970744456622, 0.017533815215057612, 2.017251078192387, 2.170624855891169, 0.05392556370551481, 2.8492248062015504, 2.836036766693701, 4.321516587677725, 0.02562506863857671, 2.5535298681148175, 2.9619572903408287, 3.160631143300569, 2.4313799148509894, 0.1301266586248492, 1.4336134453781513, 0.08578486413653717, 0.24915966386554622, 0.33495736906211937, 0.11487681487270185, 0.5363207815073551, 3.021537541130721, 0.38735382386422434, 9.034857571214392, 0.04079090767554103, 0.09672117676062125, 0.07604040404040405, 4.092160611854685, 1.7168403842223585, 1.9233484063085915, 9.036094224924012, 0.055667001003009024, 7.052261613691932, 4.843242039634825, 3.619013708385259, 1.6834719334719335, 0.63831697774357, 0.9644594089038534, 5.1141795007966016, 0.25267089377225743, 0.7692414366939399, 0.4026493376655836, 0.6855592750779176, 2.632808022922636, 12.04408713692946, 8.54288982081586, 4.291346973572037, 9.92114537444934, 0.931420233463035, 1.1270604395604396, 0.41848575367647056, 1.2342929567264167, 6.186706056129985, 1.765865329839353, 6.7368421052631575, 0.06255302049381614, 6.559029993618379, 7.197642163661581, 9.598471223021583, 0.7187431494336866, 0.24889202256244963, 0.8945076215823857, 2.6064581231079718, 0.7601296596434359, 2.6035911602209945, 1.5065274151436032, 2.4288020086083213, 0.2220827449134369, 0.7033593915064441, 0.7581871641488391, 0.2882102943491264, 1.663421210305572, 1.0577840112201964, 1.0436877610022486, 0.625904486251809, 0.7717607973421927, 0.052777481607847315, 0.3332329468453546, 1.9061682242990654, 1.0374125874125875, 3.1368963068181817, 5.962390051562026, 1.1009081735620585, 1.5323278252190307, 0.18053611240732098, 3.4534929356357926, 0.1027016482980591, 1.2086793463702117, 0.4172958133150309, 0.3910411622276029, 0.16934306569343066, 1.5333957553058677, 1.255448717948718, 1.711558854718982, 2.600508408290966, 2.360461630695444, 5.18733850129199, 0.6123154483255312, 4.731085949562532, 0.2572009488309048, 3.503790489317712, 0.6478405315614618, 0.4832609421984631, 11.74052812858783, 0.4560157790927022, 3.6432171356572867, 5.810169491525424, 2.2647220693450745, 0.10371075166508087, 5.241755090335532, 0.28469349379465964, 1.5945578231292517, 0.10723649711588883, 1.799194885152735, 0.06286266924564797, 0.05290611028315946, 0.402512901054521, 2.6822465133810782, 0.09243525437608763, 3.2050221565731167, 2.1921182266009853, 3.0725168756027, 1.5078702599570712, 0.6835291297051067, 3.3823714585519413, 0.7436234984367287, 0.4027317331918844, 0.3809685066034541, 0.6463952918097107, 0.744629070157771, 0.41539208545763534, 0.8702014271520188, 0.7343709468223086, 0.026794258373205742, 0.576271186440678, 0.08423913043478261, 6.2932437212592856, 7.43856726364015, 1.874956400418556, 1.013089005235602, 0.06026694045174538, 0.31470901520286626, 0.8136171741668913, 0.3793405822518415, 0.968467895740623, 0.8455696202531645, 0.1528144884973079, 0.10156677988386108, 0.7553228621291449, 6.444942142590519, 1.6279683377308707, 2.8522243713733078, 0.13031762412567366, 0.17568117120780805, 0.5673046251993621, 0.1489071038251366, 9.212676794133055, 5.262268443288918, 0.740567612687813, 4.577493457400407, 0.2504373687893632, 0.3415879678209164, 1.4780804150453957, 2.8933626159102, 3.6626682986536108, 4.721665999199039, 0.5159916425586628, 7.099392361111111, 8.9104, 0.9965198971100016, 1.52475884244373, 1.8494651044319919, 1.001681378730559, 2.6954041204437402, 0.07195684329591925, 0.5056818181818182, 0.09570355241082501, 0.05588469864418366, 1.5733129686198277, 2.455067800505631, 0.23268808621033726, 1.8737397983677389, 1.686044808903207, 0.28523140925637025, 0.2696300424998258, 4.392220902612826, 1.0751060658181402, 0.9713257740950719, 1.2404554588077696, 5.250534568781183, 0.42967466316135394, 0.5459016393442623, 0.7394002068252327, 0.3555437504743113, 1.8822197055492638, 1.3092031425364759, 0.6988235294117647, 0.6396583564173592, 1.8844794781190541, 0.6732943837165473, 1.059235892043463, 0.11245572609208973, 0.7667166416791604, 0.4958418194161575, 5.260513186029936, 0.21842161698477375, 0.5337498899938397, 0.8539265898420828, 5.146254881079162, 0.48131622978248745, 5.5022590361445785, 2.0624324908187512, 1.6579739217652958, 0.6223584905660378, 0.39637462235649545, 2.0672868887927303, 2.3390983287990674, 0.10519914867740955, 4.312948517940717, 4.606291390728477, 1.8434973045822103, 0.4618529795563288, 0.5453291968286798, 3.4057818659658343, 1.0420560747663552, 0.41969658445630986, 6.435555555555555, 5.858261227853317, 0.1660695468914647, 3.4710706150341686, 0.6113715100876299, 0.04717339066649804, 0.03061060093442887, 0.5279497366719025, 1.055186509964231, 0.9055168040583386, 0.12720465890183028, 0.5041125936757448, 6.388638412984671, 0.9084342963653308, 1.6053009739741337, 0.006657789613848202, 1.004929844520288, 2.2398160315374507, 0.12305779987569919, 1.912320916905444, 0.27528532073986617, 0.5307822866841537, 0.6429795383529886, 0.5, 1.564739608217869, 0.5899903753609239, 0.6189467312348669, 3.833484710868907, 0.033670688984040485, 11.19678407350689, 0.678513731825525, 1.6191646191646192, 0.9977084659452577, 0.13365224324128433, 0.8353286384976526, 4.840059790732436, 1.5795, 0.8769962208947946, 0.005651688529165504, 6.412389380530973, 1.03765625, 0.8188375053033518, 0.8156158357771262, 0.167262969588551, 0.9064490445859873, 4.494015233949946, 0.3296528575214204, 1.5997261524418074, 0.7115318416523235, 5.751133272892113, 3.197012401352875, 0.5985915492957746, 1.8343274966326728, 3.6241674595623214, 5.979307025986525, 4.717958860759493, 0.05279423126448622, 2.5215264187866926, 11.431778929188255, 1.833694581280788, 0.38848642905438036, 2.6676883780332057, 4.987473903966597, 6.012230919765166, 0.3974269819193324, 0.04528489674048271, 0.4884551297310164, 1.0903244665302543, 0.3339891324714259, 1.1382279628370724, 0.8526473526473527, 0.008393200085354578, 0.08968021010350688, 1.249759846301633, 0.06443456941464909, 3.337617554858934, 3.7829698857736243, 1.3340006673340006, 0.43136230672795656, 1.4220532319391634, 0.31823278762054275, 0.037163963140659506, 1.1251570351758795, 0.3182791860049982, 0.1371026805331771, 0.6449826098157929, 0.033450019447685726, 0.811441475348137, 2.764837625979843, 5.9062821833161685, 0.23543400713436385, 2.6685915944818737, 0.17166593790992565, 0.6962406015037594, 0.7861150070126227, 0.16129927817878956, 0.4961580680570801, 0.6729016786570743, 3.2267025089605736, 0.41555483241132446, 2.1233390119250424, 1.4337349397590362, 1.5181698361890417, 0.5761115297663904, 2.6785714285714284, 0.24626587005227782, 2.9289085545722715, 0.3729025534132361, 0.14355544121430408, 0.39431508920471725, 0.26353276353276356, 2.8868846298384065, 0.6795783926218709, 3.9803179409538227, 1.023944997629208, 0.7355687606112055, 0.8454389826363414, 0.6669675090252708, 1.0338140228741919, 2.188753056234719, 0.1292517006802721, 0.20074349442379183, 0.7671826625386997, 0.8761552680221811, 2.5244663382594417, 0.38131147540983606, 1.50576121598431, 2.079962148095576, 0.549404761904762, 0.7728343728343728, 3.8859884836852205, 1.9929328621908127, 0.09743491577335375, 0.9136994568497284, 2.1040490797546014, 2.4397241379310346, 0.44120032441200324, 2.162251655629139, 0.02529793016934978, 0.11541598694942903, 0.22295029566885088, 7.812723373838456, 0.4796891557753444, 0.988225806451613, 1.3921911421911422, 0.29259259259259257, 0.41729106628242074, 0.7731615518239722, 5.45945945945946, 1.2239707227813357, 2.9993399339933995, 0.4856614246068455, 2.9032781564427133, 3.8499796167957605, 5.209947643979057, 0.7178447276940904, 0.7379038374033066, 3.9814658803706826, 0.7649395197689114, 0.02250570421074466, 0.0753580877657148, 1.1313551655509317, 1.5429193899782134, 1.5048189632716853, 0.6876811594202898, 0.5650938032973281, 0.05666251556662515, 2.926340601060695, 1.057652711050103, 2.084723148765844, 0.15281207133058985, 0.23488814850071393, 0.16939680092503373, 0.8320698747528016, 0.047045066114959073, 8.45045045045045, 0.8021909233176839, 0.02292768959435626, 0.47828245222139487, 0.7621104597346497, 1.132829373650108, 0.8508158508158508, 5.494082840236686, 1.8225214198286415, 0.3181927133269415, 0.1779774678111588, 5.06530160486995, 0.4671238402581686, 0.06293138449045879, 0.3732475884244373, 0.09577088893451037, 2.9267574530732428, 2.5892857142857144, 2.1889221556886227, 2.9969890854347008, 0.06143667296786389, 0.1558396281231842, 0.06012467323547155, 0.38729697609930014, 1.771915800692779, 0.2364271096665463, 1.4417311411992264, 0.9289306067717064, 1.5043383947939262, 0.5944341372912801, 2.1997612415439716, 1.5577953559581526, 0.015159435441714584, 0.5308071472581639, 1.7709902370990238, 1.0439764633013318, 1.6100079428117553, 0.2344024054121774, 0.41563489778289664, 1.3309024612579763, 0.976594027441485, 0.07113932362919996, 0.9067688378033205, 1.1069148936170212, 0.4148733315172977, 0.9112271540469974, 3.0817555938037864, 0.06969309462915602, 1.47360167276529, 0.1823183693885207, 0.6953450461872849, 1.8612021857923498, 0.6461132437619962, 0.3535927707331293, 0.49656992084432716, 2.1682593856655292, 2.6621782178217823, 2.253169014084507, 0.17822966507177032, 1.624714611872146, 0.5239840106595602, 4.768350168350168, 0.06362362829792202, 0.3359633027522936, 0.24351050679851668, 0.24277456647398843, 1.7756062251176257, 0.17668535663059068, 0.9095541401273886, 1.693165969316597, 1.9754071119973413, 0.8753671842215694, 0.4158824879504246, 0.44253525692981033, 0.4986472776462631, 1.7748948106591866, 1.2896698615548456, 0.48352981969486825, 0.1878560511324163, 0.37320574162679426, 1.0735294117647058, 0.09546092653252222, 3.367798353909465, 1.3989256432004524, 0.8712273641851107, 0.5131296891747053, 3.0329827915869982, 0.37249814677538917, 2.3735955056179776, 0.32374896322919544, 2.0539845758354756, 0.42594501718213057, 0.8930947465014911, 2.595102754700481, 2.655249110320285, 0.2829475673122343, 1.8303198887343533, 0.45830298616168974, 0.9379694693481948, 0.5075614366729678, 2.4, 2.007534983853606, 0.404974946313529, 2.754982984929509, 1.465323336457357, 0.3316859912564151, 2.072675598863175, 0.29479978256930606, 0.11052815669814621, 0.10519685039370079, 0.3153904473085671, 0.18232307204062204, 0.926355465352276, 0.7467136150234742, 0.22610229276895943, 0.11038862845909572, 3.624920936116382, 0.7539606337013922, 0.8000999500249875, 0.7702439024390244, 0.9185011709601874, 0.769287109375, 0.04452226113056528, 0.14415708812260536, 2.030975303474257, 2.4892857142857143, 2.3256053580628544, 1.6262736535662299, 0.7855220667384284, 0.6395857307249713, 0.733286418015482, 0.5596026490066225, 1.4264451367255107, 0.17077986179664364, 0.3643507030603805, 0.4394177812745869, 0.05972201008095311, 0.19061016353085986, 0.5376221868606501, 1.5379413974455296, 0.7568484216018784, 0.16623286482734687, 0.7230769230769231, 1.6320754716981132, 0.9200581395348837, 0.02393005062126093, 1.6156307129798904, 0.14904770225406255, 1.9963369963369964, 1.9230769230769231, 1.110609480812641, 1.1191812479366128, 2.707826086956522, 1.8230871295886775, 0.17935890309431166, 0.4390188507835567, 1.9751677852348992, 1.3951367781155015, 1.4700854700854702, 0.26419702829228575, 0.12367130008176615, 0.07884409561184445, 1.1628521126760563, 0.24122073578595318, 0.7305775432424509, 0.12345208611164031, 1.1702363367799113, 0.46831683168316834, 0.47054342305738955, 0.121371517631015, 0.2954289574420176, 0.39276990718124083, 0.037221795855717575, 0.11856899488926746, 0.5656411818458726, 0.025680933852140077, 0.5549792531120332, 1.7320827320827321, 1.937891440501044, 2.278755868544601, 1.0537159676232524, 0.09827620368535764, 0.9981684981684982, 0.22978529008679763, 0.386552440290758, 0.38081695966907964, 1.3676804357694055, 1.306501547987616, 0.6754385964912281, 0.2963932518906341, 0.16535786403410366, 0.7126360936984494, 1.1662468513853905, 0.259576901086335, 0.16954153427144802, 0.9362274298885901, 1.7091503267973855, 0.1873939393939394, 1.1291739894551844, 0.21061946902654868, 0.1239766081871345, 1.1041108132260948, 0.003185389679337439, 0.38184480234260615, 0.7576549663928305, 0.7158010241404535, 0.3888061923191426, 0.10635745701719312, 0.45952, 0.27242322894496807, 1.0419675090252707, 0.5902974504249292, 1.5225225225225225, 0.7910328262610088, 0.5748311411304657, 1.2325344212136664, 0.6106635980053702, 0.010144927536231883, 0.02720834886321282, 0.29245283018867924, 0.06577851790174855, 0.7313131313131314, 0.22134733158355205, 0.40722761596548, 0.5316213108470679, 0.271, 1.4173859432799014, 0.49904397705544934, 0.20591133004926107, 0.27648839556004035, 0.26176769387064003, 0.2867012089810017, 0.10321864594894561, 0.14922870556673373, 0.2723829201101928, 0.16572018585441403, 0.3328938694792353, 1.4308196721311475, 0.026582278481012658, 0.06699547883271681, 0.41356570890249644, 0.33542204201990417, 0.05808080808080808, 0.530091478093404, 0.04383057090239411, 0.15407344871253695, 0.11341095299698145, 0.023625096824167312, 0.3413173652694611, 0.22240971987850153, 1.206257982120051, 1.0040674026728647, 0.2767485822306238, 0.738517745302714, 0.3985690235690236, 0.1924059875867105, 0.22188905547226387, 0.3796768707482993, 0.06157392163319065, 0.8099599313108186, 0.1517292673856452, 0.7098560354374308, 1.0163934426229508, 0.07228017883755589, 0.19152471956792688, 0.19648093841642228, 0.030973451327433628, 0.7081545064377682, 0.667699457784663, 0.1674321503131524, 0.014194994396712738, 0.3736708860759494, 0.11844820470491127, 0.12220381110190555, 0.1531895777178796, 0.0027559055118110236, 0.8045977011494253, 0.062276671771311895, 0.1299193930772878, 0.5604257983719474, 0.026722338204592903, 0.12682010333489901, 0.081374321880651, 0.06084466714387974, 0.24112676056338028, 0.16129032258064516, 0.5255781359495445, 0.38451268357810414, 0.15122767857142858, 0.17821195973949083, 0.18764988009592326, 0.052046783625730994, 0.41872791519434627, 0.019053876478318004], [0.6300172133652934, 0.2999304208796577, 0.6751425446510363, 0.26873558131004316, 0.11974605014597287, 0.30489482336363943, 1.062824821405616, 12.542565901341618, 1.9485407704510347, 0.02062763939221295, 0.019045164054889173, 0.11200797857312374, 0.33351456961887027, 0.7151994238485545, 0.16162233698232087, 0.5896164205442556, 0.05497063722988913, 0.03907427383917382, 0.012122332969942376, 0.10314921707151471, 0.03938730853391685, 0.06354036485636402, 0.06965822980566008, 0.16819355222173496, 0.14637292340187374, 0.3278262590640013, 0.23010545201269436, 0.33040154379024356, 0.279724122209474, 1.6043337024856443, 0.9479301838323783, 0.2139089207735496, 0.891042407313357, 0.21111391353372302, 0.4523560145287052, 22.739072858853895, 2.4153137077890934, 0.4860696706185087, 0.20661067883498171, 0.012072844294575414, 0.023509772196111667, 0.37837121748935565, 0.08386851576073467, 0.4926387569168856, 0.5464860249842725, 1.0215276535234346, 0.5955107373781366, 0.022043695503086116, 0.005703604294478528, 0.3122448979591837, 1.0257944309678355, 0.01333051002435104, 1.0948846442491587, 0.4265220134653209, 1.2988290838273584, 0.7835977948462778, 0.44828253056776574, 0.09810923250076026, 0.343067264573991, 0.275416924609472, 0.013271138214122277, 0.10087498097971456, 0.3041478860689619, 0.31986331361636844, 0.009923927799689928, 0.09917087169828129, 0.06566157996503375, 0.0883568182960182, 0.12777439929236087, 0.1352410561383932, 0.0797124834804703, 0.1512870099219348, 0.09083690646339526, 3.4564148413053197, 0.4210051158591634, 0.7092488502810425, 1.7034233048057932, 3.066098081023454, 3.5184831102613128, 0.8723784004967714, 0.043893452415838995, 0.11441089439577308, 0.45448004035945644, 0.16928581101809448, 0.021946489329893435, 0.14088738653828584, 0.1102880455388259, 0.02677246387828253, 0.006475031549406142, 0.0256844752481176, 0.9249082003771227, 0.09233739017562802, 0.13249920973895657, 0.41446809103705873, 0.016723380560539503, 0.15496278897117438, 0.11183439279024861, 0.07008186554204912, 0.02942104156444943, 0.10233146657134265, 0.1551023910307745, 0.4169988171797191, 0.26886223344556676, 0.03630974434975917, 0.27154793315743186, 0.031893048590696874, 0.19341949538642006, 0.047200269853508094, 0.07343110434621634, 0.26443813421305384, 0.8195919131205381, 0.15379365737654144, 0.9814637031644562, 0.37664869482153684, 1.2710212251365665, 0.5207853788447442, 1.3340651329137865, 0.19343696027633853, 0.08878507082488953, 0.08943460492239803, 0.4174130800210984, 0.6436242544385901, 0.7437809392519459, 1.2671190822426885, 0.05957626819896358, 0.6227334730678378, 1.5429271443069636, 0.18740315492671528, 0.5642776764580342, 0.8524049314117034, 0.028998607316942523, 0.42361220460519144, 0.42967851099830795, 0.058686612856139686, 0.005070192176638953, 0.21299485593917533, 0.8086202142010688, 0.20945901396146174, 0.021199283217556746, 0.03573539859965398, 2.2750560291561066, 1.5212377127288774, 2.6231968277842346, 0.05810695766581534, 0.6374142395295426, 1.4043079726977092, 0.009737254563181084, 0.17702706006013347, 0.6070071234242279, 0.043370940436035614, 0.15752386641445149, 0.033677691873966686, 0.37352884073111875, 0.12298631205237127, 0.4527064069295713, 1.3898228876133738, 0.9796856397968564, 1.2008662819907738, 1.7157710147032883, 4.056940709838218, 0.12683565368084668, 0.6519867435465716, 0.156413283404475, 0.07268406328959148, 0.13878780043162242, 1.3277819169917167, 0.08697221219776254, 2.555806087936866, 4.587653860499813, 10.855100946935858, 1.1470700734394126, 0.7647675830849067, 2.264501331754957, 1.836373790022338, 1.4044103169915338, 0.3900827876655032, 1.3028844158539117, 0.8333693771626297, 0.5201353413388178, 0.13206476672631257, 0.27826824472801576, 0.2208197950512372, 0.01545705804074112, 2.1432770022042615, 6.21349901157865, 0.7789609677798223, 13.115361210119099, 0.17604913509656883, 0.018225631278848766, 2.22273287446386, 0.7055364910786598, 10.437449556093624, 0.46391461309056664, 0.2459927797833935, 0.42730486179521354, 1.2214282814339654, 0.8185900925421884, 0.1465628304970676, 0.03954584332601003, 0.17941754511345365, 0.003587792858995418, 0.49576876579843937, 2.360764144011756, 0.05175994752951465, 0.18124937215676706, 1.8137056545854118, 3.9883524153705965, 0.2435151840502233, 2.5936442991857724, 0.2393552150167029, 0.02035851273636425, 0.47532771584953015, 0.7959112191286322, 0.7382751085619669, 0.773329283110571, 1.9094922737306843, 4.687910976226606, 2.9854794191767673, 0.23868597753756285, 0.30623686054660126, 0.8717811158798283, 3.436123348017621, 1.1441575637206223, 0.8333203823140881, 7.1924939467312345, 0.5540845070422535, 3.5006344027551206, 0.004873137333870318, 0.6340801086218602, 0.15452590420332357, 1.642521426596627, 7.272565320665083, 3.92076359832636, 0.4457959821633798, 0.16654160201460078, 0.5996096837675329, 0.5013393130993682, 0.9486838999055713, 0.11466666666666667, 32.22458133971292, 6.115955464748927, 4.427420833627195, 0.8904564017504416, 88.23988246293575, 1.6214564523124235, 1.239929111853316, 0.3750613647520864, 0.5030941330477211, 1.6453699959563284, 1.6445659294734227, 1.6927916180541258, 0.433230126596193, 3.552737824880141, 5.231363331094695, 6.799913779166891, 0.13682683461892295, 0.12176199441667207, 1.604297994269341, 2.5808823529411766, 1.8187812707869393, 2.939777090943149, 0.19374305224710178, 4.031750254977607, 4.439927382326762, 3.9547995139732683, 4.711553670285427, 2.555820588372854, 8.009499336870027, 0.8980169971671388, 3.7231163130943674, 5.898629288314102, 4.673828607350531, 7.141171684296176, 9.972165309080006, 0.7231320897838155, 1.4668559024878944, 0.5772302693921755, 1.2196807141017938, 0.09398140092415366, 0.44204791066282423, 0.3860733801717408, 0.34235959359300727, 0.20741449333736112, 0.6332893182292029, 0.17823122553966575, 0.3663407704520765, 0.5190355329949239, 0.7543557689404233, 0.05878599221789883, 0.05741960744258891, 0.0015655355829262312, 0.08307909604519774, 0.32666510176225627, 0.2382287987312988, 0.07019162771443849, 0.18767807272419532, 0.18888255506468418, 0.40023840759707785, 0.005954419206331088, 0.2966888478044678, 0.009594449219936277, 0.0031201725271867973, 0.14954130771772, 0.20024132383360146, 0.029441332758868306, 0.014191862824675324, 0.019299627763118953, 0.0810081339380283, 0.47092808850645357, 0.2803672906568611, 0.019347264616107068, 0.04292749403784805, 0.10817750413378682, 0.7375863487732519, 0.3595173531901462, 0.061807632568707235, 0.10881427338713771, 0.014500051499788278, 0.003918220309247, 0.40036048407861985, 0.04062825940241733, 0.012200023643456674, 0.03672869735553379, 0.04198880298587043, 0.028418859077884866, 0.06513259542564778, 0.016000723196528656, 0.28167905553126366, 0.12713274214614698, 0.014728360838363689, 0.032182293993744816, 0.08766650562495687, 5.554819791293813, 2.2334943639291467, 2.309594953519256, 3.9046530951391776, 0.8868587034267508, 1.1355365635123027, 0.054301344220497344, 0.4450056632075183, 0.36806863718875227, 0.21615531938863644, 0.9248478687894065, 0.0506980225595321, 0.2871995748620016, 0.023158629307756598, 0.0004124005678438588, 0.1561395617811476, 0.15163877884861743, 0.06323481594304588, 0.22128508884882822, 0.298302493542095, 0.17802088240772188, 0.2683688310009373, 0.11403861932597097, 0.01207227813357731, 0.12448528514412016, 0.14926039070664845, 0.07421138598105018, 0.21336498106671095, 0.26461780380076316, 0.10572181314598392, 4.057497560446709, 1.2516789751099517, 2.107268408551069, 2.8392449445531636, 0.22369091739319732, 9.672145518299365, 0.027017677379181513, 2.834710743801653, 0.21811143235164404, 1.9284640817553351, 3.3165349481679156, 0.811663429741221, 0.2891378773731715, 0.24775942122880898, 0.07464952227877489, 0.738637307852098, 2.345824411134904, 1.62464, 1.247622531089978, 1.215608896121508, 0.7543992802012498, 0.5519934968879957, 1.63952765692977, 2.3325055872858207, 1.7112891207153502, 5.074782536999629, 337.5296875, 2.6850905835264376, 0.16154594744890866, 0.11178934769599043, 1.1794216762691596, 0.9913011290024061, 0.12107537205952952, 0.10565414775072225, 0.3902939166097061, 7.409537856440512, 2.5878982753580826, 1.660593523245589, 0.3252960321744593, 0.6154422476586888, 0.8203473242122079, 0.061352984803774595, 1.0059397255385896, 0.5447403042600107, 2.779145185431565, 0.27156310508713255, 0.5361968013572508, 0.7155157188272695, 0.7667361593699328, 2.5717280622941, 0.8203365196489463, 0.11455000695507024, 1.1257459505541347, 1.3452977742129537, 1.6497093023255813, 0.5616393008474576, 0.20239962691313013, 0.6621416734247735, 0.8105642766228256, 1.6814411247803163, 0.41849419516649844, 0.26363826785527267, 3.7096688741721855, 0.2336464368074695, 0.20434961017644646, 23.14025974025974, 0.6573656845753899, 5.458433545958381, 2.5446522378650975, 4.937466087900162, 0.020733586141467447, 0.0893113119351823, 0.2777792514390302, 0.7103789970452485, 0.5254071013300301, 3.92339610596872, 0.9579617834394905, 1.157666449793971, 1.4969343652628404, 0.7120199661862974, 0.02610469068660775, 4.7754074466675505, 4.321907908321289, 1.1569737071217134, 0.14425613036325177, 0.5308220008241825, 2.2105571451100547, 0.8206697074201802, 0.30749725039716486, 0.8113920912358994, 0.618519019899824, 1.419607843137255, 0.6602512155591572, 0.053243847874720356, 1.3356311934510987, 0.7827439132752799, 2.281264018342222, 1.4546762589928057, 0.15816164817749603, 6.330870279146141, 2.7847598410978693, 5.154380664652568, 0.026557360954297775, 0.4202517377418749, 1.4654115586690017, 0.2314540059347181, 0.4614967278152657, 0.8106951226864412, 0.9759793052475979, 6.294604451094071, 0.35362813026785545, 0.8013580252759377, 0.043719415014989715, 0.292152896633992, 0.13261880165289255, 1.251780344991296, 1.223065570314147, 2.6181398583712694, 1.00085162554025, 0.039142527400844424, 0.03794632074525207, 0.08535744560610342, 0.26071342544944925, 0.15150330884268667, 0.48454936799100656, 0.1836569579288026, 0.12183868762816132, 0.060032157061860034, 0.023021144972364484, 0.1779760429574556, 0.6499431953658639, 0.16130565099787997, 0.17504520795660036, 0.3926336308607777, 0.6946398759837825, 0.1996928245740341, 0.4044716415067384, 0.9012157475513548, 0.014934049633163613, 2.3157946712488395, 0.5068940493468795, 0.31107174389139236, 0.10782517436648666, 0.9773114362793242, 0.19485190098648844, 0.16409703220374658, 0.16901344784721437, 0.09286656675505002, 0.09874705516942299, 0.5023964905629722, 0.8947175289969528, 0.49874114803930647, 0.404187899252201, 1.2837901013504573, 0.2733461982911237, 0.6634896508560955, 0.001388048822097117, 0.08635156491845479, 0.20532567452044934, 0.0348586182225402, 0.24888122565020532, 1.0136454287813583, 0.3542228987508631, 0.05947518149635269, 0.3086032462818284, 0.09421554905204224, 0.05937668947515004, 0.3936734034111504, 0.1539342902531948, 0.08886325840888365, 0.7682658890264851, 1.7299773890277281, 0.08763722095336329, 2.8866066404051773, 2.4423907919547454, 0.3970295391392168, 0.88577244967202, 0.29517212426532324, 2.358596698986011, 0.25087046586451583, 0.02912621359223301, 0.18037661050545095, 1.9040547572349198, 0.30926324107766384, 0.22880383480308383, 0.0403631368674162, 0.5647402011346054, 0.7526644939663525, 0.6301898698936506, 0.6085963107400053, 0.4532345745115975, 3.640650362877802, 2.7731391904152867, 13.840969995167596, 2.0091512634003883, 1.7093176290274215, 0.5644419744354064, 3.100581301469401, 0.1494867079610473, 0.03222900130519234, 0.053298995416817395, 0.019349762151722166, 7.0831268421189915, 1.3422354104846685, 0.054333764553686936, 1.4, 3.426438346349502, 0.21118666794368354, 3.668907164320734, 1.4948935521569027, 1.0617829552088849, 0.5065999089667729, 0.27613293051359517, 0.5820707761308319, 0.1352808988764045, 0.028564467994396735, 1.5351004951937082, 0.5095943927381362, 0.14515146902116, 0.0360128617363344, 0.01510989010989011, 1.0273342354533153, 0.4249098918702443, 19.041655285441138, 1.0657194452962622, 21.143793527242934, 2.4526668270031267, 0.6012152582423765, 0.9945983620839868, 1.4189257136289848, 1.953943381525409, 7.434395240467747, 4.053198462328828, 4.016867427319934, 4.468879588018593, 39.86982933179057, 2.8705271708452083, 1.2582694132214127, 0.8895646844079829, 24.62123910394601, 0.35930408472012104, 0.4696820310574316, 5.181169365907219, 11.100053290700773, 67.75954487989887, 6.991013824884793, 1.731495631613852, 0.296527580660422, 0.4688283828382838, 1.0172562941658896, 0.4783189832811682, 2.2242962131015456, 2.3520228756907144, 15.777433441329764, 10.010405469321064, 7.226295910393332, 2.0123764180047123, 3.8762574629917395, 0.25978224223072804, 0.19766671921803564, 0.7409435551811289, 1.084109605613356, 0.7715828121145278, 5.131954925042761, 3.892627783067604, 2.496344647519582, 4.754062309102016, 3.2097373505743465, 0.19068230011226145, 1.5111935216903947, 1.5292047853624209, 6.123260990539788, 1.1306786315199102, 9.315872598052119, 11.510777269758329, 1.7373181578352304, 1.1990574506283662, 2.2330850086743546, 35.81230354737315, 1.914943706468572, 4.3259555099399805, 0.20736875147139605, 0.49436157420948296, 0.261770654372268, 0.27752609108159393, 0.6713639865950001, 0.3218544664826345, 2.2621503881029077, 4.07805795178058, 10.54662567706046, 0.044697633654688866, 3.9386781475447985, 4.492526845312954, 3.715818420449574, 3.325453672587614, 7.399149158487891, 2.1084801136363636, 1.8711888868843587, 1.6663439819296548, 74.60868055555555, 3.365240977268587, 7.819013622189398, 1.9827718223583461, 26.25349762546528, 5.6183408595699, 0.4898171091445428, 0.0958271953028887, 23.811907334053537, 3.158851577559095, 17.153190343713543, 59.74379164142944, 0.22438836282617078, 0.7688269876819709, 0.7511831985801617, 0.11159595732102137, 0.1843231606939344, 0.7411871852566163, 0.6922402387618842, 0.8199801816380149, 3.3142007079722893, 0.41990677916101243, 0.762528047868362, 0.32450460100296996, 0.4254888986913689, 0.09167332834781712, 1.026423228925107, 0.7074609544992989, 0.8741126718018426, 0.1573986013986014, 0.10840938427047714, 0.7233799422409674, 0.2008487245020977, 0.6929262709822505, 0.5108958022251912, 0.16936772256774932, 0.24927590665154678, 1.2014334159756064, 0.7974167854141547, 0.15108703385609887, 0.04031716879172112, 0.012111901407255259, 0.20217652049264254, 0.15497396213559156, 0.4481924405481912, 0.6894470495380473, 0.07085735540264088, 0.03144538034039597, 0.0287503288608261, 0.9777611833423694, 0.5091612558925553, 0.5241718889883616, 1.0185022026431718, 0.13933547695605572, 0.8118532455315146, 1.037902388369678, 0.814692144373673, 0.09248704663212436, 1.7032551097653292, 2.941849536185689, 7.726728260364919, 2.609133141854772, 2.9441931256077454, 62.1123595505618, 0.5331346277055071, 2.366128856426469, 0.17289340675920337, 1.75265255173076, 1.4969016851809869, 0.4619796316753174, 0.33094202046336585, 8.407188074331224, 0.024616319708251025, 3.556410256410256, 0.586381541924592, 0.11273501241575026, 2.430015159171299, 2.7320234113712374, 2.02276026787805, 0.8519482531567124, 3.4603170778720123, 2.9004825217556207, 12.136383008950135, 72.6842105263158, 4.336218998596163, 0.6503046716316858, 0.8135384615384615, 3.7715190589299854, 0.48059736873296194, 1.9039690036664052, 22.81097480543464, 2.68160271341588, 18.551960784313724, 2.23456077363018, 1.8821200220700398, 8.31732996420299, 10.274198180947822, 12.242442936458977, 32.17536377320622, 3.3745066401886556, 7.593708851499634, 5.213208417615955, 4.366903827281648, 3.1095550033882993, 0.9546666666666667, 2.588211089394095, 3.1974131898361526, 2.9045390102842226, 3.6203141305220345, 1.4407507165800049, 1.7147967479674797, 14.637333333333334, 0.23897226011823555, 0.1295233341652109, 1.4366883116883118, 1.8671844406735414, 1.076938835901755, 0.06502487889349204, 0.08978646771288912, 0.022936732766761097, 0.003914002713954712, 0.22202605905124456, 0.18121280069827464, 0.009064733536329006, 0.05898803699378176, 0.08549809342230696, 0.1825383756883839, 3.0020366598778003, 3.4715939543359418, 2.5203195333798263, 0.39251930651614303, 0.19142965322167532, 0.07632162155432157, 0.1846076458752515, 0.14599498166377148, 0.9305756728534376, 0.11868162546019227, 0.4319457214419327, 1.0078379275988043, 0.324355940765161, 0.1251840568672252, 0.08209822214398874, 0.3509120280002692, 0.7906287868587586, 0.30937419020471624, 0.1836083417856171, 0.2596300553871878, 0.19342260275109097, 0.6954980256937879, 1.7803583464390025, 0.6748179348100563, 9.490224704836868, 28.25221238938053, 3.761516654854713, 0.944300518134715, 12.884586746090841, 1.1943476162385371, 2.520028627816695, 3.009448035803083, 4.918413036297574, 3.335943386072543, 2.546189609864564, 2.915326312629762, 2.3937422754179405, 2.5601799775028122, 31.504311251314405, 3.329237431110111, 2.6673215141351223, 3.8384189723320157, 2.128725165562914, 2.2040629653265262, 3.327107390300231, 18.11959157626037, 2.944696330662168, 38.146188105842285, 4.687345196814388, 2.8947064383993277, 2.5494318045311486, 0.41189320388349515, 0.04263365996217982, 0.74839017409969, 0.2560360114581912, 1.3118361153262519, 0.3304890055792583, 0.49117069980379335, 0.6585684430512017, 3.382262996941896, 0.5589672016748081, 0.11058787786723379, 1.1720694843386679, 0.02632241813602015, 0.8583525789068515, 0.4368268434134217, 1.3632891485059537, 0.381793061099171, 0.899286466253363, 3.5726795096322244, 0.14464285714285716, 0.20648078372268275, 13.77158273381295, 2.122757939772914, 1.2885213689209105, 0.06725815684029765, 0.1472416258731643, 0.12899200181519088, 0.7895364642569835, 0.25626210355884316, 1.8288137509894833, 0.09438616813608769, 0.16481760981633573, 0.13711285559229625, 0.5921244688557559, 1.416090509113765, 0.4496077248038624, 0.7200249791840133, 0.07073565076798706, 1.001675041876047, 1.515899581589958, 2.8476775956284155, 2.4002770083102494, 2.0208816705336425, 1.7252440725244071, 0.9548022598870056, 1.043040293040293, 0.6974450918870462, 0.534217877094972, 1.7782690682098967, 62.4436771687527, 0.008073003726954174, 3.2910443390148187, 0.32472710242215364, 1.3935141316778303, 3.821467556094603, 0.33320755666239027, 0.5820878999225063, 1.8429582421019706, 5.290684464640727, 0.779849364119027, 2.651196670135276, 1.6760239760239761, 0.8654043466094581, 0.7279389055787966, 1.8122780506233471, 2.232180086031721, 0.03419625158755594, 0.11941925857913463, 0.16134720869431485, 0.15297690514866868, 0.6196321752013456, 0.11551628055091155, 4.4153577661431065, 3.246991766941102, 0.3633313450641217, 0.9432595023243096, 1.4565217391304348, 1.0078880756627357, 3.1037463976945245, 1.5786612300373768, 1.7218154095212996, 2.055463051992214, 0.4757415987644459, 1.789359354527274, 0.010886550682362746, 0.06454545454545454, 0.7633909563144, 2.561788557399003, 25.121537900874635, 2.577941139573977, 2.249834569309755, 1.779538623677739, 3.88677754106247, 3.269001982815598, 5.645216078505379, 2.847354750512645, 20.00224517287831, 0.3165568110483365, 0.5503689311129919, 0.07760145161538343, 0.394613283250811, 0.013692457016084304, 0.11961837020825497, 0.7369658837543142, 0.9619435612082671, 0.32207035315340315, 0.13676200472316977, 0.968653340104335, 2.676836681526081, 0.0447016217918438, 0.2573512788436902, 0.01912568306010929, 0.05227882037533512, 0.6972954731716724, 3.4959536245193137, 0.30546512963884953, 0.04275334682821408, 0.07010962835144842, 0.38767357808636105, 0.7700456916420687, 0.43876811594202897, 0.09934525308486528, 0.31359523536822814, 0.48312843316766935, 0.16255144032921812, 1.40184203885945, 1.395703104480748, 0.501173065538185, 0.7986086621998525, 1.493993298160559, 2.1069010068609106, 2.870349273389091, 2.129175095527085, 4.742225893041503, 2.115267175572519, 1.2113143343258188, 4.702822812937207, 0.9634146341463414, 1.5821280991735538, 0.3929168058803876, 7.7431659249841065, 3.3192462987886944, 1.5447238437359676, 1.3796857167939602, 4.103921496292471, 0.04971625357714508, 0.985666177359468, 0.7835401891252955, 4.528155882901361, 0.30616403464085584, 6.2191913746630725, 0.7052035360753798, 2.0961084905660377, 1.493048943058465, 0.506108202443281, 4.524140594824257, 4.051321493497413, 3.8889476467477526, 2.280367766360195, 0.7463936714751047, 1.4973159578505975, 19.683682634730538, 31.11766784452297, 0.511535541790897, 4.070711173473156, 0.30007453945266743, 12.672775642920485, 0.49551399848665006, 0.5050379472352728, 0.318141214665117, 2.2315175556657456, 2.4317619744612124, 0.7036555312157722, 0.80544059147346, 3.3004756280524785, 2.2955619201488338, 1.909757204938058, 45.88554427721386, 17.339780521262004, 60.773109243697476, 4.395897435897436, 0.3766009497769463, 1.9933096383023208, 0.6897743940769714, 1.2129842931937174, 0.7873367972288836, 0.32990872518060305, 0.03254382693024991, 0.039758872934164184, 0.952292635603618, 0.2555998772629641, 3.028409090909091, 0.5953805039450242, 8.342832091188075, 0.02726291586504622, 0.30760095011876487, 2.5921399472801343, 0.9015039811265113, 4.28580208973571, 1.928191489361702, 0.4530513386099217, 0.5489702876906147, 2.2208635842567825, 0.47336576106299677, 0.8382081280788177, 11.366885050625372, 0.08606241571951455, 0.23081016362910736, 6.340601126414989, 6.692442779371305, 2.492755661837108, 0.0018123238018525976, 0.3035577889447236, 0.11609286745793705, 0.2714793619407951, 0.08237633829774509, 0.6451110245422672, 24.67125713161519, 1.5413734625056041, 20.804351735299406, 3.1680574422666408, 2.3889079443814145, 3.7583800438026653, 2.59180350877193, 2.066066282420749, 0.2894587969074109, 1.2847441183604171, 2.977108682202516, 1.4791807103966814, 0.6700306236080178, 1.9267703862660943, 2.0934627420301193, 1.1177842272140113, 14.188645130183222, 1.4156895014743194, 2.574173952537754, 2.534206532126595, 80.07527579493835, 0.8890272799076493, 0.11471508227934177, 16.89557419728088, 7.023174065876839, 2.078422065106053, 2.547577130653121, 0.4849130280440185, 28.201290939517094, 14.059237319511292, 1.83075491450506, 13.981851851851852, 2.6602267573696143, 0.17178701337264177, 0.7882885928730814, 26.296543778801844, 6.756762079831932, 1.4958882100501025, 1.5185512367491165, 5.527135948414831, 3.797398534617601, 0.14826520334803597, 1.9383906901487336, 1.6822031072881243, 3.8171319796954313, 0.24625535507676913, 1.146749226006192, 0.20238438611671955, 0.47577162961778346, 2.0017678076137644, 0.1983956947758542, 6.71406578026592, 0.8851879888973, 13.762555344718532, 2.566211318650683, 1.1484010659560293, 0.4583301031087681, 1.253947158577428, 0.3536286233165877, 0.30791935445478563, 0.42579203365321416, 0.13812858052196053, 9.292602377807134, 1.1540139896040558, 0.0809038716796469, 1.3531814895155458, 2.5000460588939726, 24.484109221128023, 5.819349417836994, 3.6707042253521127, 2.354230746034618, 2.4960952752830927, 9.829293274155003, 0.9392477694757085, 0.21326631134911211, 0.13484760159893405, 1.03999339558605, 0.5536836863835349, 4.94682850851281, 3.262146762146762, 0.8912042301569252, 0.6568207440811725, 34.49548387096774, 15.284736685510264, 7.547998749218261, 0.02465131365553033, 30.970475346914675, 0.13238327591803398, 3.374878601489155, 0.589692604539496, 1.633195020746888, 0.4685103477256014, 0.05274076723598319, 0.8307964120684969, 0.13113593455003147, 0.1972008987081071, 0.7531375845486179, 0.033184656556645854, 0.002266447936453117, 0.032498438610471005, 0.10198923854557312, 0.8018791151882815, 0.14041714567252422, 0.16686501190071404, 0.014132731113863189, 0.08838945362134688, 0.025902955125866472, 1.0155761024182077, 1.1387840079043015, 0.05906154739439686, 0.13853718710915414, 1.4502441292722623, 0.5794467903401812, 0.5103334334635026, 6.264500815902685, 0.5059628343884011, 0.36719237280584516, 0.38966480446927376, 0.29095477386934676, 0.6314065135591022, 0.8099033108702022, 0.9916686986913761, 0.935025349133775, 1.1116551591340467, 19.319651976546247, 0.3758911211924822, 5.374864962189413, 0.9059880756934243, 1.0711759905703147, 0.03713570036976661, 0.14475752348092774, 0.7517497739526473, 0.10843258330306448, 0.2577568513823494, 1.725501113585746, 2.746928746928747, 0.5857704918032787, 0.012103746397694525, 1.624259681093394, 0.48559090317260534, 0.54337632743686, 1.2428112295936828, 3.857373519913886, 4.606990622335891, 1.8818865242921794, 0.0947789184068109, 0.23643842761629286, 0.6203288490284006, 1.0586690017513134, 2.215070014187897, 35.557801418439716, 6.284704052047238, 2.42630423210008, 4.450672883331567, 5.326019199601047, 1.5321765371557903, 1.908717414576281, 1.4322883707345568, 1.8626307922272047, 1.2325646444554947, 0.1918780331471477, 0.7158606384204663, 0.46029685016454364, 0.0003832592365476008, 0.38856787269979554, 1.4393085787451985, 0.7113012440291848, 0.5268081712778357, 0.33313458262350937, 1.266263940520446, 3.8384252614312078, 17.715174724748685, 1.916298088959359, 2.722122246354328, 1.891689497716895, 0.46006924069944843, 8.692763327324235, 0.0905805829920501, 5.733940556088207, 3.6521810699588477, 1.212308447279784, 8.123339483394833, 34.110199714693294, 2.061831301318736, 1.1028269195695788, 0.5306772908366534, 0.5241976724365034, 0.4170692431561997, 2.305397727272727, 0.3743016759776536, 0.9861830742659758, 0.96, 1.639028620988725, 0.0026030368763557484, 1.6923076923076923, 2.218470705064548, 0.46590558469608145, 0.5886270491803278, 2.717671718800387, 0.13311831109807945, 0.09897787553370423, 0.07464092300447375, 0.04048843187660668, 0.2992588017294626, 0.570485083124573, 0.4886890951276102, 12.692049272116462, 1.3093136371824896, 1.051610541727672, 1.2063005906803763, 0.6162617749132375, 2.013324666883328, 0.4702194357366771, 2.962608299133607, 1.0731875719217492, 0.6777750145071707, 0.641309059384482, 0.6514411718380847, 0.2083385658671355, 2.0225317492830808, 0.416984213391399, 42.28, 46.46161369193154, 1.5277019937040923, 1.278274904464646, 1.5287032156035847, 3.723108849251445, 0.03357291469642519, 0.6907536907536908, 2.0163499920166053, 0.17896253602305476, 0.13517712865133624, 2.466602913049875, 4.76071741032371, 0.6832710964998482, 12.729368575624083, 2.8628221569519714, 25.781377699941622, 0.014233867012522751, 3.5064786585365852, 2.7412711182622687, 37.609277058086086, 3.071059031616184, 2.28185687032236, 0.0329105245114844, 0.32554582317205155, 30.900835073068894, 0.0015347511510633632, 0.5327510917030568, 0.6780626780626781, 23.82063342740671, 27.027639751552794, 4.6098275862068965, 0.12837692473184376, 0.37086669935174593, 0.004033379694019471, 0.05640015015015015, 0.09971057791055923, 0.05741918388977212, 0.03741198286014985, 0.2887645612043569, 0.06552750809061489, 0.05964684344180003, 0.040043470991473, 0.242263483642794, 0.13195730312602114, 0.05561703151311042, 0.07333041214526896, 0.01618741493643761, 0.12122421064630115, 0.040522875816993466, 0.04210003505901601, 0.21073682894819074, 0.049398647602333146, 0.1546237088047221, 0.14965397923875431, 3.4986941158396068, 0.30991735537190085, 0.8373979030296009, 0.14581354859132636, 0.02897399592499223, 0.022821855282588267, 0.7339669235950012, 0.9381730647409097, 0.6749248267747417, 0.30167299160831684, 0.7747300127294379, 0.2256402918872514, 0.15475912522375282, 0.3454422914911542, 0.09105960264900662, 0.2959028831562974, 1.0561235588427236, 1.492539540435691, 1.1765490043602633, 0.033039495885127924, 0.12971450475825402, 0.1641242771155435, 0.4467088160724028, 0.2292093798052281, 2.4622889305816136, 0.07224334600760456, 0.000425531914893617, 0.4267365787954589, 0.1152769816918979, 0.5485878731093562, 0.46091015169194866, 0.23865106251924853, 0.36733128834355827, 0.07134717336372194, 0.06904684826342321, 0.11561256272711541, 0.005163907007860846, 0.28361427595873917, 0.2731421851374811, 0.027654358817220774, 3.208570268074736, 0.9616330545991146, 5.859578736208626, 0.2629039333235853, 0.004073638856247552, 0.24514316922836857, 0.26274057521804944, 0.24851579197340298, 0.043912812333864966, 2.9130169077205132, 0.3340267459138187, 0.3742328014089769, 0.23550429142879334, 0.4331087584215592, 0.8868552412645591, 0.008980740099545553, 0.30777479892761395, 0.4084670853686904, 1.871180842279108, 0.35414703110273327, 0.38448479480366105, 0.32387872013413443, 0.614092585006145, 2.4046477314644044, 0.4929870851270657, 0.8204689371897997, 0.6423514927670052, 1.709417188014488, 0.1668590873184663, 0.06748945477269176, 0.187557003257329, 0.6056338028169014, 0.2507309941520468, 0.15571315996847912, 1.7188709878856, 0.2375287092328893, 0.09915879234846739, 1.5539411551035234, 0.11216581032831141, 0.2730404823428079, 0.3103112840466926, 0.5389127324749642, 1.4141811037685301, 0.09898646149293483, 0.8197674418604651, 0.01805111821086262, 0.879648517181861, 0.08539944903581267, 1.9073426573426573, 1.0756163559831629, 0.09739609414121182, 1.164271047227926, 0.8592705167173252, 0.3352734742788667, 0.1289102564102564, 3.091666666666667, 1.6635223496623432, 0.5155555555555555, 0.24662756598240468, 0.35819991927889144, 0.5283046902085088, 0.16423557797762667, 0.0898471615720524, 1.085625514027232, 0.20752751188383148, 0.8531313958248056, 1.0460059723777528, 0.7064425770308124, 0.049792077040927994, 0.39878017129509474, 0.727363184079602, 0.5037250384024577, 0.03102893480092959, 0.19448578366100103, 0.07817299919159257, 0.5834895403763964, 0.10171084790374131, 1.0763138043751572, 0.5340599455040872, 0.09721728833629366, 2.551054852320675, 0.7484949302915083, 0.5394992505412758, 0.37355306335869604, 1.039622641509434, 0.2357984457257458, 0.2489857189224278, 2.1521957088429917, 0.04268447837150127, 0.3649868830455738, 2.096107354332364, 5.089516184691835, 4.641819003940314, 6.176170072511536, 3.2087019579405367, 1.6136984656036995, 5.165414066931367, 26.036261331666147, 3.2093908629441623, 0.9960004614852133, 0.6578937227852492, 0.11714460036607688, 6.603305054789678, 1.03035571008291, 6.049707602339181, 2.861120543293718, 3.96104837874236, 0.1006081556878561, 11.756688466111772, 2.5304745051236677, 5.57729190640583, 16.015831663326654, 1.8190741888820003, 3.209821129496885, 0.3488224061107575, 12.968497443509813, 8.111266544711073, 9.867122933884298, 2.7281837531039375, 20.142389112903224, 37.945556072591906, 5.739529639175258, 9.906254080167123, 0.7014160457745029, 2.996952694205282, 4.78186670412248, 0.17718585488670177, 4.759725240064484, 1.8274247491638795, 5.4715716426149354, 0.17337461300309598, 4.5429113323850165, 1.4910313901345291, 0.3672356907186917, 25.6544315129812, 1.7477580358042522, 0.183371112097773, 1.5027488151658768, 5.187244356915619, 0.23942093541202672, 3.2239701925067275, 4.48779503732096, 1.3661502582042313, 0.6170317389360751, 0.4492046343553254, 0.02521786072337472, 0.1990869214931519, 0.7308036284655679, 0.2697474476088125, 24.295810410495132, 0.05267311106727165, 0.07946026986506746, 0.11714409722222222, 0.18318504992423948, 0.4805280094568858, 0.739776770483014, 0.05715374357020385, 0.11485552952483931, 6.072235872235872, 1.7015703168426903, 0.09138139451145803, 0.4333129121770154, 0.40333894853292435, 0.24532831676072742, 0.13161074984174484, 1.030171695282547, 0.1833953782397977, 1.9015703869882221, 0.35579488192866315, 0.0026963999416994605, 2.413353832637821, 0.46161765652145936, 2.0793924209207644, 0.9775235189422833, 1.0962764863196872, 0.6900740740740741, 0.5600038402457758, 0.21145169751929851, 8.19451399954473, 3.1996250195302327, 30.722331626624655, 3.2805280528052805, 5.250645590421786, 2.233170060316561, 19.909119010819165, 7.127270861131069, 2.435546875, 11.33140625, 8.78864314115308, 48.70037926675095, 3.1771604938271607, 0.41021072900358113, 0.9053212412587412, 0.4646361666879062, 0.15518744551002617, 0.202530912460545, 0.3372576682639683, 0.2946623980320871, 0.2569832402234637, 0.1192926393327195, 0.41701515233802205, 1.7182778399552323, 9.467526485490557, 1.021180030257186, 0.07335329341317365, 0.8582984658298466, 0.5121591273660571, 0.7020169160702667, 0.04430912615276173, 0.5619705051772828, 12.30660994764398, 2.045, 6.761478050745066, 1.4397342080915132, 0.10096346848655159, 15.988508287292818, 3.3155693698784967, 5.076714729546722, 0.8171241274051092, 0.059876956813059636, 1.1847040605643495, 0.2629372379700895, 3.2234726688102895, 4.632208457923964, 0.9655036467573428, 0.33871510258997645, 0.1989655172413793, 0.3563390847711928, 6.572677595628416, 1.3791563275434242, 4.977695167286245, 0.5091145833333334, 4.75245953665503, 3.0829576194770065, 0.9357564377682404, 0.6892822025565388, 2.0975788701393983, 4.271301775147929, 1.7906815020862308, 4.890382192356153, 3.8534746280823313, 0.17559666888947476, 3.743755086708821, 2.0926793196943554, 0.042593400203517956, 2.5068321249302845, 1.9962625740527216, 1.8765710356419758, 5.801987353206865, 2.393589685795429, 2.9585107544491756, 3.789163362813866, 0.14956167349451296, 0.19170879162750526, 0.15180969433431385, 0.23932193352579761, 0.6023339508933325, 0.2769715625916154, 10.003, 5.211774600504626, 1.5532755940484122, 0.29453615600048705, 20.056813962124025, 3.3409158934450764, 3.2569123629593877, 0.05275519129223493, 7.812573213588442, 0.0964154371039922, 0.12692858537855609, 0.035439973932068214, 0.05462228949064153, 0.02571899511196999, 0.43945061251954326, 0.7440385203301743, 0.030763837153249485, 0.9145473041709054, 4.043641712978097, 1.05167164840031, 0.22782478845196616, 2.1140939597315436, 4.83558825856476, 32.558086560364465, 4.814440319140532, 0.6084401709401709, 21.129963898916966, 5.86408040578621, 1.4554508930078667, 23.10405585106383, 1.0838404327248141, 0.43339960238568587, 1.582437275985663, 0.26746323529411764, 1.5110879206887555, 0.1147012987012987, 0.5111001480019733, 1.0786885245901638, 1.9560191002764513, 1.994609164420485, 3.2073578595317724, 3.0644945697577275, 0.5588986893083835, 1.0211830072925108, 0.08234808574688646, 0.008613264427217916, 0.04664816396242528, 0.5383522727272727, 7.341034103410341, 4.06716850028952, 0.18360037700282753, 1.2203993055555555, 0.5929932271110462, 1.2142354632490135, 1.8114634146341464, 0.670050027471733, 0.23365424574040725, 0.016744799708053787, 0.019848673300165837, 1.0298647854203409, 1.0505097312326228, 1.1193502824858756, 0.31752779594506214, 0.22986937024761162, 0.173430564362714, 12.60665422885572, 0.6925305193461618, 2.1250515039142974, 2.1280901839277475, 0.6810514018691589, 1.4788808178638686, 0.2133177885915112, 1.1268539158864617, 32.840304182509506, 1.237257281553398, 0.7641518987341772, 3.3373804826225526, 2.7151498784769106, 3.003683564286967, 4.468736141906874, 0.20748502994011975, 0.27775849243739154, 1.656446479857176, 4.952031602708804, 0.23750829619797098, 0.6401021268157255, 6.927272727272728, 0.7962729357798165, 1.0712688652878704, 1.3535981514084507, 5.488931116389549, 1.6649651972157773, 1.2347781217750258, 1.0025393600812595, 0.5724913348550174, 1.2526208268372667, 0.25254767189327226, 0.2790427376483814, 1.4086879432624113, 25.26198969480777, 0.8488636363636364, 1.5582706766917294, 7.196665403561956, 0.08804581245526127, 1.5239663373582144, 2.3053152039555007, 0.5326290201944652, 0.717318367595925, 1.1947996589940324, 0.03974881854081699, 4.824410163339383, 0.8316899597016205, 0.761864406779661, 11.785771382893685, 26.013174670633234, 0.6608327192336035, 23.958448753462605, 0.9498454139470972, 2.378787878787879, 14.535423352258702, 2.3886194633042352, 0.010186430905246973, 5.896053791887125, 1.514012600477949, 0.16606175826708147, 0.7580144777662875, 0.020976604347375333, 0.08722583265637693, 0.047652116402116404, 0.14027504911591357, 0.11170291463234207, 0.8583976577056162, 2.9184119234228447, 0.1875266419647834, 0.38242765628451514, 0.14230738179175972, 0.5594989561586639, 23.262382864792503, 3.004635761589404, 5.969172932330827, 1.0744416873449132, 0.17862316558543806, 0.1714850638593491, 0.096440489432703, 1.8217537427436603, 1.4025735294117647, 1.1614807612168356, 10.502596439169139, 2.233131713421629, 0.6084742055432303, 20.77652449770885, 6.668958619827478, 13.490986717267551, 0.4394497354497354, 13.461354391002633, 0.5105056568921728, 0.5483032711708957, 0.30661826305501255, 0.32983274990276157, 8.261930783242258, 0.3339757709251101, 0.7793306796402771, 15.609749380335996, 22.421893260615505, 6.775767829255596, 0.0034979664931630654, 0.5403578528827038, 1.4907072792978833, 1.5326976888796766, 1.4454947213356248, 4.643907064959697, 5.189487954948379, 3.0871663244353185, 0.4758722901856364, 0.7572809649362063, 1.923888062728133, 0.2788063000828958, 1.4982713915298185, 2.3295388546869553, 3.4909608960503045, 0.24555339211096283, 1.8046674560884153, 0.39833554931796916, 0.127816091954023, 0.8038570848558668, 0.2758783677327871, 0.061699273854123306, 3.98019001414999, 0.7954702277062954, 0.36605451382176685, 0.348178523745947, 0.3250747543784707, 1.5540396503943723, 2.531219826198906, 0.2939889714259673, 0.017157204631050357, 4.4042786615469005, 2.302832578490827, 5.881331592689295, 0.0731725825728975, 3.928365510614135, 1.3121318699944913, 0.032823839894435894, 0.4097400091224869, 3.5135313531353134, 6.851903435468895, 0.7499842599005225, 9.349197355996223, 4.883454106280193, 2.995219969903514, 4.831744013562195, 0.015651135005973715, 0.8370779908246089, 3.0075099396259755, 0.06987118884424486, 1.2565386187167962, 0.785930209633962, 2.7163350300786675, 0.4547893748323048, 7.801794453507341, 1.053055152948356, 1.2222222222222223, 5.231785579463948, 5.7970493906350224, 29.91368173810922, 0.1301417941878422, 0.15206393194341508, 0.20896733049899308, 0.14286375309441732, 0.7530600673715105, 5.627187420745625, 1.539409951563188, 0.09502340905149992, 1.6387124099957644, 14.384684147794994, 2.593551994036526, 0.1396566924233781, 0.2751711894496576, 1.2453073242546926, 0.41086796164248834, 2.6886617100371746, 2.32987012987013, 0.11127295981809784, 0.27395561068533203, 2.582766439909297, 2.590084388185654, 8.922749822820695, 0.05156774516105993, 1.7220450680272108, 0.046167400881057266, 1.4988490258828813, 2.3907400911960717, 1.2779760842405854, 0.754993625159371, 5.9452897931270305, 8.344066237350505, 2.005516995906745, 3.3120027376165626, 0.24590529523998314, 0.14035926507752203, 0.6253222572328846, 1.7362055933484506, 0.3811562577686932, 17.420332717190387, 0.8802514566084023, 0.39851570590265795, 19.10215946843854, 0.12292775930619172, 8.749793046357615, 0.021141559296130416, 0.5645434967043007, 0.11024097785420492, 0.944743935309973, 11.326822916666666, 3.6281599059376837, 0.13385617439851122, 4.52989449003517, 0.09843608702590563, 0.14681504665855213, 19.25725422260719, 12.793786982248522, 8.716858638743455, 13.369173399627098, 0.07782500366407738, 2.1431193908077235, 15.437901498929337, 3.695661051556917, 0.20026288117770769, 1.7524927042801557, 0.11369590275594676, 9.552080884081825, 13.50731231719207, 0.7144726712856043, 0.4079953817289652, 0.4477563688090004, 4.618542377163067, 0.22855846316744818, 0.40333122496310353, 9.512056737588653, 0.9973922035879682, 11.774323546344272, 0.7780404728511321, 1.2217155639679944, 0.6111359370810617, 2.0691176470588237, 0.06732673267326733, 0.2517501346257404, 0.16820821682082168, 0.5105873688086908, 1.1351170160897124, 0.25906488549618323, 0.530756599722117, 9.640215716486903, 0.334950401853595, 0.7275800711743772, 0.4448687350835322, 0.9182689131152957, 0.7253228782287823, 0.021521187007084615, 12.312256049960968, 1.0401245243860255, 0.04416751441166497, 1.0785356695869837, 0.8741532440162577, 0.8333333333333334, 1.6232201533406352, 0.09268378473443546, 0.3708230198019802, 0.7971926427879962, 1.609475620975161, 0.2557287673566743, 0.16938300349243307, 7.089251439539347, 3.1104014598540144, 1.9413919413919414, 0.4912826899128269, 0.2026307862235164, 0.08106203007518797, 2.704129993229519, 0.6944091486658196, 0.39959985449254276, 0.13153526970954357, 0.13828238719068414, 4.547844773100746, 11.435722411831627, 7.591791703442189, 1.2453644254969438, 0.009027679205110007, 0.12559681697612732, 0.6323289552751309, 0.9225897255453905, 1.1134699853587116, 1.0972599023331524, 1.2980194907261868, 1.887140902872777, 1.2196178343949045, 0.5806157920874028, 0.14447295386709955, 2.5636177823198776, 6.292554991539763, 0.3173109243697479, 0.8109766637856526, 1.2246777163904237, 1.0894893406048587, 0.9446499715424018, 0.18048736133842516, 3.0145878920495988, 0.28540305010893247, 0.09939148073022312, 1.1177634834240475, 0.3837144450641383, 0.3288159771754636, 1.6573083778966131, 2.399127955726983, 0.01963589718289013, 1.3846991404011462, 0.023622047244094488, 0.6276988301797911, 21.437125748502993, 3.4154589371980677, 6.897982708933718, 0.1985172981878089, 6.56436170212766, 6.962191670036393, 1.6587229633467167, 1.2434559265533636, 1.7555682467161622, 0.34750139816429254, 0.32932869121757463, 0.5107528864952599, 0.6148913430708942, 0.11758217515993823, 3.2593762337149625, 0.42934080137871605, 0.9675546448087432, 0.27668807498698145, 1.24418762746431, 14.320980926430519, 2.6697691734921816, 2.0055124892334195, 1.2676790068720905, 0.44704873517221666, 5.432039610285897, 6.300217548948513, 7.710956866633614, 0.010936431989063569, 27.58840372226199, 0.22821139973373789, 17.97077144226162, 1.6578947368421053, 0.6720197652872143, 9.69937652480347, 1.6612173208133487, 13.62789827973074, 22.802439024390242, 1.014563990533406, 2.287733698130415, 1.2183191070256074, 0.5997615600783446, 0.16427126583626103, 0.3500694822065132, 0.3272320429626315, 0.31503523620055973, 0.31811585439593665, 1.2570251937984496, 0.01418812401471361, 1.4208651081385173, 0.17481162540365985, 0.236210371999267, 0.24043877853542842, 0.37540923972353585, 0.9042581327691087, 0.2811111111111111, 5.07002457002457, 1.6866299773389446, 0.36703217255090975, 0.08558836491846629, 0.08725139767207406, 4.7601084812623276, 0.398921371399221, 0.9892831470953408, 0.8528127068166776, 0.06183940684650576, 2.890706126687435, 0.7887961859356377, 0.3286134866115239, 3.415992812219227, 0.8144455747711089, 0.9059288537549407, 0.26358357527996684, 0.34268833087149186, 0.38833883388338836, 1.179176755447942, 5.371003717472119, 9.732771822358346, 4.085297418630752, 0.2894736842105263, 1.0420010700909577, 0.8937113891968953, 0.30169388066534414, 0.09279015240328253, 6.781767955801105, 2.382547721075185, 0.2271488348880955, 0.13795908152411937, 0.05054600143856666, 0.06679202092871157, 0.8569239022147291, 0.13177059626763768, 0.4226824854212749, 1.5915543575920934, 7.529964747356051, 2.5597173144876324, 0.4737442922374429, 0.43445958735566914, 1.5568693693693694, 0.06033913234970271, 0.25615619991257466, 0.6148450526073708, 0.5815592203898051, 0.21717698360034127, 0.08426270136307311, 1.16294240111034, 0.5614968357332845, 5.468773800456969, 4.458314953683282, 0.5487716179085178, 0.5659502911984251, 4.313370473537605, 11.22792937399679, 24.056616194865043, 0.63437109761874, 5.546318700311096, 2.090766045548654, 0.028569269140654524, 2.304808116453463, 5.700579290369298, 0.02266792599588866, 0.5458817709621568, 1.4162412993039444, 1.5144409493851874, 0.7473325766174801, 3.767701701961803, 0.8545517560073937, 1.5630387553437521, 0.4720408742548964, 1.4196410701180866, 11.337644656228727, 1.0289586144849303, 0.2729505680073687, 0.06777616980221901, 4.607758620689655, 0.5378348404709093, 1.8715012722646311, 4.386353566681436, 1.4396908264967117, 0.5238683692617511, 8.833652530779753, 15.977777777777778, 13.256155679110405, 0.16757337850604292, 3.7190269331016506, 0.06093968628028573, 0.0793019376363403, 1.2916572970541937, 0.07835344912177411, 0.40293165161070393, 0.1511216056670602, 3.207179487179487, 0.24118268215417107, 0.47961520842876776, 1.4523219814241486, 0.6222067920717081, 0.13904270651596753, 0.055740543420351625, 0.9309909796253075, 0.5167422625400213, 0.5053369131032677, 0.10863303072625698, 0.10721577320188999, 0.2072598914704178, 0.5336863004632694, 0.3281263484940019, 0.27935538371564106, 2.615833874107722, 2.215721464465183, 1.6812734082397003, 0.3358010895376449, 0.16532468890515528, 0.13640552995391705, 1.4036958066808813, 2.540909090909091, 0.15582403965303593, 0.5226521485514292, 6.277269260106789, 0.5108746921020911, 1.053031819091455, 0.246769365554501, 0.49412171507607194, 2.728649492583919, 0.4863914245038104, 0.8236211873001014, 0.0630389987025872, 2.6612584091808467, 2.132319041032734, 1.3903345724907064, 0.8012663852477228, 1.1485023457235655, 0.6269421348786428, 0.01668363750293726, 0.7457821287231827, 0.1696522655426765, 0.17586067233697852, 0.525351336456324, 6.108333333333333, 0.7598122866894198, 5.687285223367698, 0.5457348406988695, 0.4854961832061069, 0.8915724563206577, 0.5830104321907601, 0.15216310293386376, 1.4553589182740108, 0.13840298023971492, 2.3502056311293895, 0.9144743135941835, 0.14173969725501556, 0.4340268967267191, 5.581277458600879, 0.1478925881202921, 1.0483091787439613, 1.1553524804177546, 10.215313463514903, 4.832764505119454, 0.3090696313633704, 1.6050133333333334, 0.22583862669956428, 1.0962162162162161, 1.793351302785265, 0.18741288731639327, 0.7793227990970655, 1.9358797096439682, 1.2265872512989482, 5.201815269620929, 2.228873850425126, 0.5838976674191121, 4.802216538789429, 5.542346542346542, 1.8933491686460808, 0.4611231101511879, 0.5317610062893082, 0.5130937535426823, 0.973604826546003, 3.2882281553398056, 0.08359293873312565, 3.7485533929510786, 0.2204270051933064, 1.4291754756871036, 0.8792408821034775, 0.0498011075579128, 16.19873046875, 0.03313895605177073, 1.0201515991865409, 0.3321460373998219, 1.7889599461460788, 0.1998551774076756, 1.0410477990818257, 0.1335009261709447, 0.10120228784872184, 0.5958129007921539, 0.17468384351731475, 0.2678337860951806, 0.7881253767329717, 0.1874262599022417, 0.65764631843927, 0.28831760494630654, 0.16957414058491535, 0.5849692643267896, 0.72472647702407, 0.028799797005836084, 0.4763842643975829, 0.3333333333333333, 0.16415624202195558, 0.05646929824561404, 0.8835368611488015, 2.293823038397329, 0.08865468071915684, 2.710706150341686, 0.2683316683316683, 0.21361058601134217, 0.2329246935201401, 0.974325500435161, 0.8364558078025127, 2.3954545454545455, 0.0386638611257233, 2.400101291466194, 0.34287179487179487, 0.7350492629649431, 0.8459350202126067, 1.4566587312701302, 0.4109573502722323, 0.37382426240051453, 0.47350908625543897, 0.4644780267500434, 0.2326403971455166, 0.28564236810310106, 0.20525400571357597, 0.07837378265574277, 1.6118240146654446, 0.4493185939053635, 0.06269364833462432, 0.5260803253685816, 0.05624858244499886, 2.203284509542832, 1.2466627974463145, 0.8686648501362397, 1.074365704286964, 1.2513250883392226, 1.0017261219792866, 0.17562517964932453, 1.3157894736842106, 1.0255292652552928, 0.09371904101446404, 0.9492753623188406, 0.2798507462686567, 1.8771331058020477, 0.8831694621168306, 0.004606879606879607, 4.029043106083766, 1.248443793482241, 1.215768551236749, 0.015081206496519721, 1.993142857142857, 0.22007215480485406, 0.9494623655913978, 0.031715388858246, 0.45723068698209035, 0.08682911782850093, 0.34512407488027863, 0.044119424634352714, 0.5111136837230841, 0.04091013560101126, 0.49099451840250585, 0.0063025210084033615, 1.018267223382046, 0.13964313421256788, 4.1452599388379205, 0.021495789995047053, 1.103714423540762, 0.28303249097472927, 0.5494845360824743, 0.9572716581732654, 0.9006689641191973, 0.06601962457337884, 0.7107401713156161, 0.18859930671459751, 1.0504338394793926, 0.11198649409116489, 0.3527327935222672, 1.023086789226165, 2.095292766934558, 1.651177199504337, 0.6202469135802469, 0.21152087778116427, 0.8757232704402516, 0.029506437768240343, 0.13624856156501727, 0.4850358644570863, 0.7010169491525424, 0.6273415703467516, 2.58074222668004, 0.430251202565473, 0.19562780269058297, 0.7562119081106423, 1.3174009790832222, 0.10669841757566446, 1.1847832904723077, 3.8734398402396404, 0.7381612381612381, 0.023091235298026445, 0.02081641931607833, 0.10043265254183369, 0.5678943452380952, 0.2198395228289427, 6.822938085446653, 0.7411872146118721, 0.35602643449071647, 0.31202135066140635, 0.061707416847603766, 1.9708429051069094, 1.2465181058495822, 0.7737203166226913, 1.3362819530542593, 0.7039138490041686, 2.0279273523774757, 2.597170837867247, 4.779058597502401, 9.521032504780115, 0.11545843791525173, 0.2528446332127314, 0.1039216506926715, 0.20614758072335887, 0.19913176300345686, 0.18805309734513273, 0.07685796512612154, 1.9845261121856868, 0.19129401598617413, 1.9598728645212555, 1.859731543624161, 0.01011804384485666, 1.4267399267399268, 0.06451612903225806, 6.1086675291073735, 7.657563025210084, 3.337473572938689, 3.487673874122022, 1.299872845436564, 0.13027295285359802, 0.7127698499817051, 0.5024567400128178, 0.2811033698279539, 0.039289678135405105, 1.358870338586363, 0.20377270610153703, 2.2416529420571942, 0.6954689146469969, 0.47756370416407706, 0.36796500378564817, 1.3843246247915508, 0.03336653386454183, 0.9890710382513661, 7.108974358974359, 0.8328627893845285, 0.31009334889148193, 0.03400735294117647, 0.9498861047835991, 2.072595281306715, 0.08033077377436504, 2.2114125350795137, 0.36775187825081873, 0.2920863309352518, 0.473395026026605, 1.1142857142857143, 0.8563007897447636, 3.8036746184619945, 7.874349184311003, 7.6265704357123765, 0.36416822112938785, 0.027951405583870242, 3.7095636844424855, 2.1806534909127024, 1.941138421733506, 2.0190882551089153, 0.20239512049985123, 0.30287658521497063, 1.167956026058632, 1.5885539331135186, 1.9991951710261568, 3.279082248758889, 5.566172432729269, 0.09479768786127167, 2.755473936996751, 2.7544483985765122, 5.733094928478543, 18.61801242236025, 0.8254845290717443, 0.46067520372526194, 0.2560578661844485, 0.007426492876629282, 0.00746612591022214, 0.8897529734675206, 4.611749910168882, 0.9288361749444033, 4.283511269276394, 3.5343322665114925, 0.4344757599520273, 6.372076286433969, 0.922268257992703, 4.877711561382599, 8.928515928515928, 0.39796378052076764, 3.586145648312611, 1.3389599576110818, 3.6908700980392157, 1.2496851649735539, 0.13240782206299448, 0.7076179363227204, 0.9918976962124171, 0.07944131340357756, 0.11552388739633221, 0.3140693027971611, 0.761055634807418, 0.09366140137707574, 0.5412366341236634, 0.046278537400235104, 0.7912963094645523, 0.8543354943273906, 0.14683710258931498, 0.4386015051919596, 0.4285139215028514, 0.2571857974826226, 0.019175797999047166, 0.665679320289968, 0.14353239566520637, 0.27783140283140284, 0.4995593604431575, 1.43260536931423, 0.2253725165562914, 0.2656645836851883, 0.6146076146076146, 3.3185755534167467, 0.48590604026845635, 0.24957794034890265, 1.3870246085011186, 0.050031665611146296, 0.35357787131689716, 0.12015292190060077, 0.8331454340473506, 1.3351432880844645, 0.6420715578449115, 0.028907649015093375, 0.47900524868782807, 0.19976428992339423, 0.5243942370661427, 0.1933197293523789, 0.5760721114449604, 1.2566052842273818, 2.024950099800399, 0.003988900450919181, 0.5569823434991974, 0.457991156032849, 2.281518300948938, 3.106726794438181, 1.3286309714652131, 0.45902922755741127, 1.669247009148487, 0.3229633535460058, 4.2959866220735785, 0.16265060240963855, 0.07442298634008479, 0.09548387096774194, 0.021331058020477817, 0.006741573033707865, 0.07253086419753087, 0.22062350119904076, 0.07561597281223449, 0.03463393248575186, 0.2527821939586645, 0.08299866131191433, 0.5718715393133997, 0.8210880538418396, 0.3435478903603326, 0.4041701417848207, 0.4178792201616738, 1.1583304587788892, 1.999558693733451, 1.7610182370820668, 0.6475931978064587, 0.1351874669952473, 0.06111651009610193, 1.7503649635036496, 0.31005747126436783, 2.0392156862745097, 0.6885860979462876, 1.314700035083616, 0.2881188118811881, 0.8475897661139783, 0.05634137644122192, 0.6493192303364465, 0.6071242268425368, 1.852755194218609, 0.11775528978840846, 6.964609053497942, 1.4682430574649437, 0.6125097471315585, 3.0885258358662613, 0.4695121951219512, 9.899283289324783, 6.080023364485982, 7.792011019283747, 0.23539088203039324, 14.272871496562665, 0.24061068702290075, 0.31651489047501846, 0.7287234042553191, 4.081747269890796, 1.2177225340817963, 1.2889170131983367, 0.6781157998037292, 4.670760233918129, 3.313137032842582, 4.097073518915061, 2.5059515474023244, 5.08389544688027, 0.77226745620528, 1.8504588986432562, 11.546425255338905, 0.06778264614462795, 5.349107142857143, 1.4039148936170214, 2.711750788643533, 11.599731663685152, 11.993497445424989, 0.7078445747800587, 0.0013422818791946308, 0.2071575305438426, 2.2958885643675577, 0.4447171097477846, 0.17165224032586557, 3.0384850335980453, 0.6306156405990017, 0.17393320964749537, 2.242014196983141, 0.6722797927461139, 1.3337660464445407, 0.2454882571075402, 1.3097087378640777, 6.048266783677051, 1.884433962264151, 2.4520032706459527, 0.0450572812094012, 0.20099451884500197, 0.21520961379689937, 0.9971129007749582, 0.06056455908087956, 0.4698786529762332, 0.9560859188544153, 0.042825768667642754, 0.01561951561951562, 0.4404124186394793, 0.28329877908316053, 0.1511938065187691, 8.660029140359399, 0.4394580863674852, 0.3014477766287487, 2.146751476601545, 0.4790643950332082, 0.3950784731641155, 0.41405550581915845, 9.773993808049536, 3.9526193456105845, 15.589574595566207, 5.091090425531915, 1.8978380669775328, 0.13446181999667275, 4.698495612202256, 8.272108843537415, 3.5517702070808284, 1.7782666530236366, 4.992019507869652, 0.2825136612021858, 2.1280473647550497, 0.03882520937053761, 0.1015269220466113, 5.481274319066148, 11.147810218978103, 0.7604667665378854, 0.930518009790312, 2.5135027271517894, 0.09366821443647108, 2.951305683563748, 13.40686550365785, 0.40613238875359753, 4.975882352941176, 0.06162023821242248, 0.9994721562417525, 0.4520458265139116, 1.4812894499549143, 1.9591836734693877, 0.07266922094508302, 0.11703774258840338, 0.34448944787891705, 0.9352757544224766, 0.8251593239124411, 0.269188162683969, 0.30972568578553616, 0.341964965727342, 1.0326271186440679, 0.072336877214926, 0.7682737169517885, 0.7069950488764758, 0.15826268035103377, 0.6284191601386927, 0.43555166374781085, 0.6664633402464316, 0.035224247388900266, 0.1607649192218925, 0.0870306197807192, 0.6127024722932651, 0.06301210551355924, 0.4030343007915567, 1.4349437458636665, 2.078720787207872, 1.275968837395126, 1.2889858233369684, 1.6114696086594504, 0.19009569377990432, 0.6416626272418807, 0.31711818114711743, 0.3922546656952306, 1.5443453296421614, 0.08540591271703425, 1.6250539956803456, 0.9207959422551697, 1.072753451342424, 1.0748189177673626, 0.1720059142434697, 0.3703951774949766, 0.43088418430884184, 0.056797020484171325, 0.0904040404040404, 0.19268179712830014, 1.869126213592233, 0.02041912950026867, 0.021212121212121213, 0.16767922235722965, 0.04266389177939646, 0.23741738688357905, 0.11223880597014925, 0.21256038647342995, 0.20903225806451614, 0.0064034151547491995, 0.03499469777306469, 0.7264344262295082, 0.01569396763119176, 0.018577254191209785, 0.033930254476908575, 0.00889121338912134, 0.16129032258064516, 0.008236434108527133, 0.002402691013935608, 0.11051866214251091, 0.11960897067280046, 0.28922594142259417, 0.07818242565987303, 0.07749830047586675, 0.056457304163726185, 0.23914495657982632, 4.042587601078167, 0.19748351500471, 0.3675900432657189, 0.45151147002072467, 0.09571558796718323, 0.02329450915141431, 0.06382113821138212, 0.11157814291173099, 0.08742746615087041, 0.16330209084354722, 0.08711217183770883, 0.14118198874296436, 0.8970519419747309, 0.026175687666370896, 0.5201037613488976, 2.6632124352331608, 0.062475442043222, 0.0695266272189349, 0.5142314990512334, 0.0372557928214448, 0.15311004784688995, 0.09612141652613827, 0.01090767432800935, 0.12727272727272726, 0.15787354007249296, 0.008742714404662781, 0.06812339331619537, 0.08948685857321652, 0.04709141274238227, 1.0759178058636403, 14.894009216589861, 4.610852352119236, 0.04350314825414997, 4.273624205218154, 0.9752291305424821, 7.026306913996628, 8.948160535117056, 0.6637868970482361, 6.132588341890667, 4.064969271290606, 3.062055815565956, 1.238866009002969, 2.632600258732212, 3.1590099715099713, 5.510757194747136, 3.3148216939078754, 15.189378057302585, 1.2199573358615785, 0.24541156840934372, 0.5044835602789771, 0.32958057395143486, 0.9323874972289958, 0.18744981071469544, 2.8359104546503575, 0.12369893508212502, 0.11309188275084554, 0.003671583212002279, 0.13235414116687066, 0.6646969806154068, 1.8237384506041223, 0.09336250911743253, 1.0593729152768512, 2.366120218579235, 0.4512955067235159, 0.06125613853708969, 0.356738683127572, 6.209119496855346, 0.8707742639040349, 0.7429006085192698, 1.4649122807017543, 2.261763542902333, 1.2553600879604179, 0.3771859026096314, 0.007814026176987694, 2.198269079464988, 0.003032600454890068, 0.08614864864864864, 0.06687402799377916, 1.617373554093899, 0.3016778713067058, 10.28256611165524, 6.037117228580266, 1.37920553401111, 2.138368983957219, 0.20766773162939298, 9.622117647058824, 0.45717207875223725, 0.11072117915423758, 5.721266968325792, 1.2452296819787987, 0.2502679528403001, 0.21429654335961187, 0.38460578063549533, 0.07531325854490586, 0.4250574401946209, 0.07798652959943282, 2.755672476159158, 3.1811270125223614, 0.18568830891004384, 3.188953488372093, 0.18325948860300006, 0.2468710529337467, 0.09101262688784352, 5.2829811536264994, 18.09225413402959, 0.5527516257400757, 11.916617386162034, 1.9375280898876404, 1.348809523809524, 2.5562878987608753, 0.6069389873230039, 0.8034643570952699, 2.326259946949602, 0.21850079744816586, 1.8863309352517985, 0.011244377811094454, 0.8572120038722169, 1.6837029893924782, 0.9144111192392099, 1.1780664883454337, 0.0005263157894736842, 1.224652923853597, 1.05446293494705, 0.3391016200294551, 0.33206437099844266, 0.008508703559366068, 0.26160371971612695, 0.3968705547652916, 3.7776967930029155, 0.04, 0.03336510962821735, 1.2416502946954813, 13.453995970449967, 1.8540100250626566, 0.8849615806805708, 1.9634384593915712, 5.804807692307692, 1.3367898510755654, 6.895366218236173, 2.002545525748972, 10.52216748768473, 3.7808273667462213, 2.352744097000638, 2.331002331002331, 1.0653825284861638, 0.5395064090300363, 0.09318660735190822, 0.340544013707432, 1.4337410805300714, 2.6913643331630044, 0.7209092401116035, 2.1395657953035, 0.17485182049110923, 2.532642487046632, 1.7923429047024553, 2.9009247027741085, 3.3405438813349813, 0.23864445393706393, 1.0786324786324786, 0.977540921202893, 0.6724096288543595, 1.0297834819241698, 12.805333333333333, 0.41705187467899335, 2.300108735048931, 0.021669169706071658, 0.9671755725190839, 0.13751687868666052, 0.4950502203916468, 5.5695512820512825, 3.0435298773248913, 0.16051209103840683, 5.035917390002993, 0.07355163727959697, 9.658910629296669, 0.6406040268456376, 2.5121701779505012, 0.9919012726571539, 2.8766698935140367, 0.11705048467529557, 1.9262751821688813, 0.47180313461256773, 1.9701834862385321, 1.0296453149814717, 3.8395827459825203, 1.5080965475099297, 0.4015422748554117, 0.13222759732780465, 0.4978672208246746, 4.698060941828255, 0.27080495556852824, 1.5509433962264152, 0.11437335670464505, 0.029782359679266894, 1.8198415432311401, 0.04413702239789196, 0.3934543717152413, 1.0418452230904967, 0.41811414392059554, 3.609, 0.20709481449338252, 0.3168868518019233, 0.23824472804203917, 1.239455069426251, 0.025854000935891436, 0.7537352786078397, 0.3693579148124603, 0.9983751160631383, 0.1356719711929376, 1.5792650918635172, 4.120967741935484, 1.6521259842519684, 0.11109791580072442, 0.1459643605870021, 0.22798993825748914, 0.282089552238806, 0.7897555296856811, 2.6549984232103436, 0.26934435912581217, 0.8080151638234497, 1.0341470720383406, 0.38757178618760124, 0.03422476918178924, 0.16288807800442665, 8.1734404536862, 12.247592847317744, 0.24706694271911664, 0.23242944106253458, 1.0734738829452486, 0.31726283048211507, 0.5462597632659635, 1.1900077659849857, 1.2512355848434926, 0.31047576502121954, 1.5434493754982725, 0.47840246828933836, 0.8400806576702342, 0.31674616475441536, 1.760809748427673, 0.2590965020214449, 0.7003337041156841, 0.15351963211885392, 0.4817204301075269, 0.010864355328327208, 2.1462264150943398, 0.2519499731038193, 0.8623435722411832, 0.8380771663504112, 0.15550755939524838, 0.21271186440677967, 0.10549777117384844, 0.274822695035461, 3.9918633034987794, 0.020374898125509373, 0.48188504494688095, 0.6114836546521375, 0.0022123893805309734, 1.0220750551876379, 2.4103275957801222, 0.011171401212894989, 0.13849590469099032, 3.4551994767822105, 2.095271700776288, 0.029639762881896944, 6.235882352941177, 0.5123973660677994, 1.822865554465162, 0.16576964477933262, 3.3584521384928716, 2.969738651994498, 6.001120448179272, 0.34538108757370606, 0.003976949922895869, 0.1318467068786937, 0.6604026845637584, 0.1923002639541621, 0.44394829612220915, 0.9664531538378026, 0.4019138755980861, 1.8626984126984127, 1.308860759493671, 0.02134272689598011, 0.048789571694599625, 2.546461242176216, 6.184480234260615, 0.22582710779082177, 0.6891638545181852, 0.06551240056153486, 1.2377201112140872, 0.6418396418396418, 0.6926127912741695, 1.055360281195079, 0.6537701870570466, 0.26036251229450613, 1.0118647862099843, 0.6270519603852938, 0.4827586206896552, 1.3020390824129142, 0.041340782122905026, 2.538127413127413, 0.02046105579047879, 5.633086419753086, 0.49800133244503664, 0.6878980891719745, 0.16460535192264447, 1.251044083526682, 0.6476112699060841, 0.6840148698884758, 1.0556291390728476, 0.4122653608487816, 0.34739536035664165, 1.0176325247079965, 0.33356015242242787, 2.6318255908720456, 0.5970646088666969, 1.6391823610473129, 0.5415542598555391, 0.6636272795403447, 0.1053293611386958, 0.2828872111644932, 0.0018774703557312253, 0.8899903027690982, 5.064750692520776, 0.3566928521428016, 0.1664516129032258, 0.31411275066212635, 1.4256640220765782, 0.6989785896680416, 0.24491237987563597, 5.04625087596356, 1.4124484439445069, 0.1280696300901461, 0.14149903554698265, 0.844176222088111, 0.12612081942535505, 0.03210202286719437, 7.719081272084805, 0.08760553866936846, 1.1021156903509846, 1.0678537054860442, 0.6755142017629775, 0.7963819941102229, 0.55406195207481, 1.5731477999247838, 0.505664877757901, 7.924626380766732, 1.074001947419669, 11.989473684210527, 0.47080864412687345, 1.3076712703404896, 3.386861313868613, 2.338305489260143, 3.162986851897792, 2.288, 0.2561587591240876, 2.476157567380788, 2.2573864763037874, 9.331021437578814, 3.231767453932001, 7.641408751334045, 0.862474877978754, 0.7699316628701595, 0.7343414843414844, 1.0268474215842638, 1.8305304010349288, 1.4503351614868982, 0.5268610897927859, 1.3117045170950836, 0.4923362749651649, 1.4536966171743457, 1.776656809879979, 2.1646063760572543, 0.20743295019157088, 1.0476314419573138, 2.1197854588796186, 0.16147816349384098, 1.3631378522467632, 2.112760834670947, 0.4682265354958788, 1.5148482362592288, 4.42897626638328, 0.4398683591913493, 1.461847389558233, 0.21692825112107622, 0.30556607345702386, 0.23753976670201485, 0.04498714652956298, 1.9734012450481042, 0.34430909783022456, 0.3371088772476285, 0.49830580262600593, 0.058657243816254416, 0.280095668349721, 0.16794685488893502, 0.4365138993238167, 0.7191422594142259, 0.7760577915376677, 0.16606060606060605, 3.022318660880347, 5.347922848664688, 0.252360295993876, 0.3799918500407498, 0.41776315789473684, 0.752411575562701, 0.6714509979816102, 3.1833213515456507, 0.996996996996997, 1.366869918699187, 5.667720090293454, 0.7668127550249357, 4.813935075217736, 2.3518859245630175, 0.5586096256684492, 1.091362644215778, 0.08058744595199045, 2.1805769654261176, 0.520198291319481, 5.091910207539178, 2.566417910447761, 2.8207395498392285, 0.685134328358209, 2.465324384787472, 0.6848796730740124, 1.081981981981982, 3.0159466512032473, 4.075119091242213, 1.6607658264383298, 0.09396133343941443, 3.150453172205438, 3.6308095952023987, 0.1094293808174828, 1.2644628099173554, 4.001459854014598, 4.0179552949798465, 2.3324297683587973, 3.129782675237221, 0.4634453781512605, 1.3320604061794827, 1.769819913061478, 0.46639809558688883, 1.7108580723871492, 0.03470227466811583, 0.5397635056805008, 1.948854961832061, 1.769327731092437, 0.6273030790157043, 0.8151678408619976, 0.08671525592181548, 5.068550254747568, 0.8842473316157526, 0.04517852805440855, 0.1613008130081301, 2.233984664852832, 2.8918677390527256, 4.7042869641294836, 0.4470808167960886, 0.29394812680115273, 0.6668379142049833, 1.1277845281490482, 0.42439862542955326, 2.0651387213510253, 0.744917715392062, 4.390776699029126, 0.44822152183701036, 7.222077922077922, 1.429783950617284, 2.1174311926605505, 0.45745577085088457, 1.619990342829551, 2.7749699157641396, 0.8002296211251435, 0.39920948616600793, 3.634463276836158, 0.6681345076060848, 3.6864216054013506, 1.490952955367913, 1.7663906914298502, 1.92561004501303, 3.936374549819928, 1.336715282181357, 0.11497060153776571, 0.14419551934826885, 6.7648809523809526, 1.5929502655721874, 1.6200064956154596, 5.031651829871414, 0.5200266134397871, 1.8322069447681193, 2.3399911229471817, 6.739664082687338, 1.1813258232235702, 3.477899508877975, 0.42478480666757756, 0.5892857142857143, 5.061570035915854, 0.22082717872968982, 0.6880800464037123, 0.3590584377561775, 0.021731123388581953, 0.1141804788213628, 0.5816242821985234, 0.7373304782298359, 2.271812080536913, 1.1724137931034482, 0.6242538485705309, 0.4070096942580164, 1.9806303348653973, 1.0138523584078556, 0.8364374403056352, 4.233177570093458, 1.0678778199241366, 0.07918822124950259, 1.482492581602374, 0.20369267421083978, 3.056562726613488, 0.4536100453435647, 1.8682170542635659, 0.5692745376955903, 0.8997912317327766, 1.154212454212454, 0.06227637559230249, 0.18747962178024127, 0.82981220657277, 5.835982199618563, 8.377835951134381, 3.7340989399293285, 5.882315112540193, 0.9834572490706319, 0.23983972524327418, 1.4584487534626038, 4.877984084880636, 0.7095980311730927, 0.22078804347826086, 2.06558533145275, 1.0944547625364818, 0.6498091603053435, 0.1749566223250434, 2.095029239766082, 0.24516383734701935, 0.1470160116448326, 1.3149746192893401, 0.9280102320482368, 1.4306805074971165, 0.005467468562055768, 3.935754189944134, 4.790171176145776, 3.5499131944444446, 1.1374407582938388, 7.439935064935065, 1.1519170984455958, 0.24592735609991553, 0.16814461118690313, 0.7546264564770391, 3.7585882352941176, 6.183908045977011, 6.88550840672538, 1.9845266990291262, 0.31512120046171604, 1.2174599593954432, 0.3310719131614654, 2.2912154031287604, 0.7317894736842105, 1.473499361430396, 2.1752039151712887, 1.3907056798623063, 0.16713024549522312, 3.111016225448335, 2.6589088134299885, 2.705063780440665, 0.8961038961038961, 3.4913793103448274, 0.9929992630803243, 0.34953064605190504, 0.2379374337221633, 0.7884024577572964, 0.1693827160493827, 0.8192567567567568, 3.72267620020429, 1.5443213296398892, 0.2860157299060042, 0.04962243797195254, 5.117726657645467, 5.19986216402481, 0.5137521222410866, 0.007105156313438896, 1.1588421308684018, 0.16147704590818363, 0.17938553022794845, 0.07517885291621196, 0.03769633507853403, 1.2457114026236125, 2.1225756400310316, 0.3237113402061856, 2.901010101010101, 0.0031071983428275505, 3.8741319444444446, 0.012288512911843278, 0.5566502463054187, 0.023633325375984723, 1.058165548098434, 1.1134057971014493, 0.779848171152519, 1.2638331996792302, 1.837442218798151, 2.7926148561614426, 1.1652323580034423, 0.9934747145187602, 0.8141870684243565, 5.150143678160919, 0.14603559870550162, 1.4330254041570438, 0.35185482575879234, 0.3515210043457267, 1.8798076923076923, 4.8887323943661976, 3.489795918367347, 2.091715976331361, 0.3197997775305895, 0.4361646690984888, 1.7811129848229343, 1.4034369885433715, 0.5654813529921943, 0.6008583690987125, 0.3899765074393109, 1.3966121495327102, 2.9732360097323602, 4.232258064516129, 0.277698525915359, 4.066413662239089, 0.23518344308560676, 0.6805441055234954, 2.965482233502538, 2.373973194984868, 0.4428412874583796, 0.5217817896389325, 0.51828231292517, 1.223463687150838, 1.0020925974365682, 1.349312028406569, 0.8893860303256277, 0.8208594881699662, 0.8861584754262788, 0.16505636070853463, 0.10261941448382127, 0.1337737407101569, 0.2855973813420622, 0.3221772062709177, 2.236968900569426, 0.34357948344852673, 1.589161940768746, 2.115874363327674, 2.1807542262678803, 0.9491162292447777, 8.853297442799462, 0.4210219545366233, 2.2088105726872245, 0.1476032273374466, 2.1711908931698773, 2.9112683723462167, 5.8494208494208495, 2.0887521968365554, 0.6365541327124563, 0.05485869729484661, 1.6773063448812768, 2.6368, 0.6167579147821947, 0.47287502745442567, 0.37544757033248083, 1.38006693938267, 1.5581039755351682, 1.21831869510665, 1.6159695817490494, 0.06839186691312385, 0.5937765205091938, 0.1205182818601349, 2.0047619047619047, 0.17370721048798252, 0.19538077403245943, 0.315606936416185, 1.0019212295869357, 0.7054327054327054, 0.7173672566371682, 1.002304906157392, 1.2387968078575813, 1.2199488491048593, 1.599657093870553, 2.0493454179254784, 0.16714864083285136, 0.49555116164112706, 1.8974604695735506, 1.898849472674976, 0.26134453781512607, 2.4074914869466517, 0.1181306793595846, 1.7435172088637436, 1.2511061946902655, 0.3926153846153846, 0.9774635439681838, 2.7913732394366195, 0.5685185185185185, 3.8475409836065575, 0.7494075829383886, 1.7055271713887599, 0.491401771756123, 0.11055662188099807, 1.178923426838514, 1.8058823529411765, 0.17078745065447745, 0.13883792048929663, 0.6733135341535851, 0.685177087888063, 0.11754021795537105, 0.047218326320710616, 0.125, 0.015949734171097147, 0.08135109419600381, 0.09442790301999149, 0.9735717061795569, 0.042605489553461696, 0.05199516324062878, 0.09186954524575103, 8.216, 0.024305555555555556, 0.015530629853321829, 0.23616236162361623, 0.0790144435004248, 0.09269988412514485, 0.026752072343632253, 0.11203138622493461, 0.1938136256851997, 0.6811201445347786, 0.6130620282244831, 0.06979203383856186, 0.6899483753416338, 1.718565815324165, 1.219414360208584, 0.10593477820538788, 1.5767045454545454, 1.220618556701031, 1.2390939597315436, 0.061658967664189594, 0.32496233048719236, 0.08501228501228501, 0.4186046511627907, 0.5974066069774622, 1.1743742044972423, 0.7659873506676037, 1.2688808007279344, 0.08273112384749563, 0.13394706559263522, 0.7901459854014599, 5.55195681511471, 0.8630897317298798, 0.20332671300893743, 0.6460707858428314, 0.09980682549903412, 0.561050061050061, 0.5939617991373999, 0.19982698961937717, 0.11710465652374366, 0.10141661300708306, 0.01838879159369527, 0.983141447368421, 0.3756476683937824, 1.8188836104513064, 0.8936944219886823, 0.3992189846800841, 0.40586279842852824, 0.0007861635220125787, 0.36563614744351963, 0.9539784946236559, 1.0326688815060907, 1.878787878787879, 0.3103448275862069, 0.02263942573163998, 1.9697986577181208, 0.09689534301452178, 0.9500668747213553, 0.7451143451143452, 0.06470588235294118, 0.32864899393165126, 0.03506311360448808, 1.7838753387533874, 1.4372397382510411, 0.1592266135911288, 0.011627906976744186, 2.3275862068965516, 0.33543046357615897, 0.5496794871794872, 0.8760211436809227, 0.1847892486255345, 1.4439518682710577, 0.6262711864406779, 0.35400144196106703, 0.07674213466627462, 0.6001765225066196, 0.22519471723670842, 1.2762326169405815, 0.7487487487487487, 0.42546201232032854, 1.3972318339100347, 0.5680317040951123, 0.1022763706316127, 0.38688789963577497, 0.6150212564950401, 0.2436335993918662, 0.3570219966159052, 0.2674897119341564, 0.1336258476266454, 0.2496930004093328, 0.8246792913866829, 0.4954819277108434, 0.16523101018010963, 0.3932426091037072, 0.08809436048654626, 0.7247223845704267, 0.02229188436084988, 0.3122573488630061, 0.401548137397194, 0.24437716262975778, 0.04527027027027027, 0.9131386861313868, 1.2304230423042304, 0.5186480186480187, 0.07956900124326564, 0.7114228456913828, 0.08073303615651313, 0.15627864344637946, 0.18008575512148642, 0.16675690308608554, 0.39508700102354144, 0.8070432868672047, 0.0211882010801828, 0.18943170488534397, 0.002909796314258002, 0.4654320987654321, 0.13097514340344169, 0.2512342292923752, 0.3619447779111645, 0.2381212452211906, 0.24505494505494504, 0.4690150032615786, 0.10039525691699605, 0.07839819514946418, 0.4907161803713528, 0.5097643097643098, 0.05684509711037423, 0.10492957746478873, 0.737012987012987, 0.21011904761904762, 0.3373493975903614, 0.044573643410852716, 0.02027027027027027, 0.22764227642276422, 0.07087912087912088, 0.18536585365853658, 0.11187607573149742, 0.8183556405353728, 0.022434099831744252, 0.34723275208491283, 0.3009781790820166, 0.02240566037735849, 0.10854341736694678, 0.2930489731437599, 0.05721716514954486, 0.005134788189987163, 0.06631499623210249], [0.27337709493229295, 0.10784094467057298, 0.09846374354005168, 0.27972837623016344, 0.3037574765382102, 0.34715994962216623, 0.594865586245904, 0.5851409679493066, 0.21341834869837145, 0.8234780477343056, 1.1247187535155811, 1.042847782491578, 0.13334413270265016, 0.11954216192420059, 0.6458220937007704, 0.3119732645388002, 0.08014333191696006, 0.009336586019404469, 0.27837771319062093, 0.2265326455036401, 0.7314023436647584, 0.361883195814498, 0.25115331082267384, 0.35073276089989464, 0.03587437139071469, 1.343546935186736, 0.5753035712132263, 0.45792786122276286, 0.2798686811891245, 0.44526168105097574, 0.517012806181483, 0.5015935438941461, 0.6841829580361966, 0.02921064367474357, 0.3611938296445339, 0.5376981976211358, 0.5133214920071048, 1.227959984804356, 1.9541916672690909, 1.029642076413586, 0.11157997958412706, 0.7997503928617334, 0.22569586833217375, 0.1607045266915501, 0.18289386198208288, 0.30582500271919155, 0.6346706951011359, 0.8805892406217896, 0.10708892976166012, 0.2339575299152217, 0.3666014606293423, 0.040289714723802605, 1.366883445709348, 0.5720477880174892, 817.5858110097145, 1.4664613387803735, 0.055319862196683806, 0.14843182578686276, 0.11440751930177911, 0.0049255682537005015, 0.005773083641970498, 0.007904794375210107, 0.01756025211445684, 0.21336431347752505, 0.025124888947146123, 0.16755012708475112, 0.028802682100099807, 0.13767598486276442, 0.2115012789186804, 0.01581965537625201, 0.20767630756359157, 0.3456013239807946, 0.8296543126893439, 8.090461105244632, 1.5626113219236428, 11.469530702778426, 0.0065718826510888706, 2.794034987094924, 3.0986184909670564, 9.443927046953823, 0.7529661016949153, 1.1117355571670293, 0.3854056374302475, 0.13684340982793877, 0.6072713398015916, 1.2801278409090908, 0.208440017194012, 0.46938480295922796, 1.6407088057573493, 0.17605090628615502, 0.5969096608262338, 0.10987102862535389, 1.5546952055959278, 0.3894657897773163, 0.06720748630651059, 0.04832868422296818, 0.5480038965958905, 0.08551033788588155, 1.452030749773857, 0.5308263059779165, 0.8188480350537226, 0.014707936327806172, 0.2833128276807708, 0.032860118044204696, 0.1336048873761675, 0.18152332767738819, 0.5311655778771059, 0.28119703131212376, 0.15872356932374218, 0.0339625522717662, 0.1655044142689588, 0.00786329032910028, 0.029388022253736226, 0.15802458375399783, 0.30960619943464274, 0.9434099313259376, 0.6836381344010388, 0.827650480444773, 0.8990874083452023, 0.1975580590345522, 2.63532915027119, 0.43717637422110406, 6.105636578636185, 1.5660781166399145, 0.8145766855582544, 0.17016325173662752, 1.1754915271282746, 0.38743528106508873, 0.2894593118514473, 0.014223703149615224, 0.6432309288582126, 0.3008497216429101, 3.7300659829875187, 0.1642534811216901, 0.18761157933308906, 0.3265370602580938, 0.09122857792570235, 0.8881734740272041, 0.3128927839990569, 0.8242730720606827, 11.281899109792285, 1.3804662962068133, 0.22653573875313998, 28.416861279775805, 2.4628303964757707, 2.7008743672342383, 4.084804774931609, 1.9101929560289792, 0.2820980503315176, 0.03191325745924331, 0.10378940308517773, 0.6171789288909143, 0.001659482533685408, 0.15371149918726296, 0.06219838267901395, 0.06793449064480975, 0.476601964152927, 0.14223943319556837, 0.9978596189191076, 0.23399399119640404, 0.9389533934731276, 0.28342612131280026, 2.8811781777673544, 0.8596394494494684, 0.6004784688995215, 1.83756851021425, 5.520807726075505, 1.1776443343386471, 6.137737272482895, 2.715344160703182, 0.5822875009088926, 0.6064599067973646, 0.2961439142835119, 0.07369590912807857, 0.9883890398629117, 0.2178764433054306, 122.50186335403727, 34.775096363331656, 0.557989360004994, 0.7812074683862101, 0.48073313715040433, 1.8276000066698905, 5.330864822257471, 21.669799900306202, 60.18277680140598, 1.1741838683277257, 0.4560739455028336, 2.0857565966612817, 0.6226832171399422, 7.968379446640316, 16.580560420315237, 0.2402002291178961, 0.10359645776019599, 0.6688458070333634, 1.3752747072522715, 0.26574604708969135, 0.2936318310258676, 0.3247872618555658, 0.5602543861882814, 0.47277116234552263, 1.1146574768913653, 1.197603490816047, 0.7627082608527581, 0.01781139441258997, 0.4152879626364611, 0.23096401531522828, 0.02310410437618918, 28.09638047138047, 2.7203072338825165, 6.297985922157814, 4.25684556407448, 0.31756521739130433, 6.105779334500876, 8.530337078651685, 5.984126984126984, 4.432687978388113, 0.06166086524117355, 0.04019292604501608, 0.06939268279880322, 0.07950181179074359, 2.764849505367291, 4.209349911666704, 0.03295180007128995, 0.08309801623244002, 0.20311218968287803, 0.05047733045280706, 0.23970318492579623, 1.2137602368944618, 0.08533628725494294, 0.058583902109081966, 0.26077864745944845, 1.1995387149917627, 0.8019953691092345, 0.48396666729653637, 1.0858450163201032, 1.110191160355534, 0.05399103139013453, 3.96234067207416, 0.3815789473684211, 7.657487091222031, 0.8722664015904572, 0.6939194741166803, 3.512607370462732, 9.338883447600391, 0.29622302158273384, 1.6058847907169498, 0.97434137132069, 0.17885860824966315, 0.15134061569016882, 1.939153439153439, 1.3433843384338433, 0.28169252946663276, 4.0566986437313926, 0.15493432132030988, 1.1736935117394598, 11.421235034656585, 0.5718654434250765, 21.7203738317757, 0.10143163021117595, 0.5125173852573018, 1.1811199823189766, 0.1847844720851826, 0.027041800643086818, 1.1014156416802041, 6.287237702098383, 1.2454682779456194, 5.7978455512031335, 3.435862383230804, 15.306867574616053, 2.4004249407534526, 1.3524068155055153, 1.4987946526408065, 1.3445662471241033, 5.227891941814823, 0.8758389261744967, 2.8747763864042932, 4.187861271676301, 14.018808777429467, 1.0008203445447088, 0.3419466882567072, 0.9341964067774754, 0.16308628629391345, 8.65178624857878, 0.18620392305944858, 0.8143107835052352, 0.41223365705174664, 0.10145258194539508, 0.7037216046399226, 0.15152988855116514, 0.1897656085028507, 0.6431698515056499, 1.543120890237734, 0.1891317716777548, 0.006488011283497884, 1.3360744135885683, 0.36049396964625774, 0.5765184933831015, 0.6169554455445545, 1.4846437212546593, 0.06554958631965872, 0.2556331551416911, 0.9036245931019348, 0.9905120388228706, 0.04850985356400519, 1.4112175999761518, 5.630408773678963, 0.14126911182045135, 0.023442273863531156, 0.26420726963507085, 0.6577738488010482, 0.7803228136459607, 0.5567648963477908, 1.2834575425126171, 9.023060796645701, 18.053085128634176, 0.053885516204170716, 0.5086815245993143, 0.15346551006520748, 0.6188696172248804, 0.2981562252180809, 0.21333459607917415, 0.053233007586874395, 0.34275730622617534, 0.885720700493938, 2.244225595992703, 0.34487300094073375, 0.7137224358662319, 0.006604175543246698, 0.2550405643738977, 0.7799350204044924, 0.03400557074914576, 0.14060142568306344, 0.013618666623823831, 0.24416912867259527, 0.09484687393724606, 0.10720747231667975, 0.17183559650824443, 0.5733831858304163, 0.09662667031534812, 0.19407395025736576, 0.11080322457503425, 0.7361818086254786, 0.04164310545751361, 1.0349461858006042, 1.3097214725250999, 1.36195406269851, 3.487250554323725, 28.378011117974058, 0.28026407081134497, 0.5128518640748335, 0.16897625799714625, 0.30694493498153796, 0.20619189874412847, 0.8391890910411447, 0.08206692991902996, 0.009756149572968536, 0.8762644928301409, 1.034608242482329, 0.02872598395821675, 0.9994258084013297, 0.7544172548782515, 0.3844224672313443, 0.21553597094247545, 0.5960970870226768, 0.5925854139869258, 0.04677265887767747, 0.341370908168778, 0.5820606213599235, 2.453168044077135, 0.6869324032244599, 0.17251900760304123, 0.5680360621702715, 1.0788935393523618, 0.2819439608846369, 1.0524749608060473, 0.28189023114609735, 0.7571706106149322, 1.0375643103812813, 1.841876250979027, 1.5056651151396374, 0.03397494653223342, 0.4390402458483541, 0.5404421160235113, 0.2862505865790709, 31.42408717573392, 1.9043661423632576, 0.18990335346145962, 0.036808068146206664, 0.3838583935075724, 0.1613443933468002, 0.14551645016838755, 0.4938131884714049, 0.019344411333905753, 0.0722285139046181, 0.3437892971915607, 0.288450425163048, 0.4173768180944448, 0.018534424302698794, 0.25657982335448937, 0.260243006499011, 0.1366872197309417, 0.5878586609989374, 0.11394247661753142, 0.8655917404881779, 0.21704128005002288, 3.713838063679585, 0.08302608010537914, 0.37565951864488695, 6.534756239794728, 0.7436170584331668, 0.049908356119106996, 1.0696510661396754, 0.22573585147383818, 0.07974845615838204, 0.4003295111807927, 0.32279385747647016, 0.1133936787143438, 1.0618457233827006, 0.25562704726251756, 0.3654489383309575, 0.5288686250474015, 0.8943974471904137, 0.19866823413812465, 1.451873246926582, 0.21756646901300689, 0.4472885799287166, 0.23530559620879504, 0.04434314599388448, 0.35578076212496085, 0.14802728569493254, 0.006847722342733189, 0.17645416376534825, 0.003533130039449472, 0.17214257332873026, 0.048311044548857034, 1.4075609454275462, 0.5758525866721492, 0.07916653076312556, 0.07953344382250851, 0.9893331942388817, 0.055098161318868605, 0.4766574074745614, 0.30978686726218463, 0.033539230055936106, 0.18636991802270475, 0.295658659374126, 0.0011683170562947335, 0.6037883506620031, 1.724252624031548, 0.35663318272872163, 30.276411734780396, 11.220963964908602, 8.75806084731305, 0.4440198613367503, 0.1051363003700309, 0.09324506973029428, 0.033043453827673895, 0.0022847506493859733, 0.03123559404903262, 0.42466640756574686, 1.329589888151314, 1.2153048564338886, 0.15935593559355934, 0.2881936887921654, 0.5426659042749992, 0.6785566335986046, 0.3094028862015665, 0.6851730669881178, 0.17523350160436552, 0.30567380836066715, 0.4844326260088727, 0.028922755628370045, 0.3575003062063656, 0.36883132021039444, 0.5233269822346642, 0.16514183155314305, 0.35311742715984445, 0.08958498565721106, 0.41340992478042715, 0.8748033638094788, 0.23955737529099294, 0.6129549422081524, 0.13324803762232443, 0.044457181751419515, 3.4846093459488494, 2.2434405208127837, 2.1683050847457626, 0.3653774140052426, 0.144331148336975, 1.025596679349706, 2.38849043715847, 0.7992743032807539, 1.545515171723908, 1.0326043737574553, 0.696012230857434, 5.365609975961538, 0.25609756097560976, 0.11374805225937912, 0.5549935428325441, 4.100290899016485, 0.15569547796222094, 0.8475547370574995, 1.0687783807730646, 7.862757986065466, 0.625890494606147, 0.21695723439129788, 1.3133341496265458, 0.3719366961308421, 9.575628006413682, 0.15783089907515035, 0.28716717590571805, 2.613652626055431, 0.3418065861657272, 0.7594553195323587, 1.0783023397240983, 2.261817531004569, 1.2449901768172889, 6.441831057157309, 9.343007646559048, 0.19469360778019074, 0.3872335941410469, 0.01618153963998468, 0.5102233110336379, 0.07319510367224581, 3.020581973030518, 0.10697263901147397, 0.34652379345258183, 1.5669528165925184, 0.08771410724266035, 4.828776978417266, 0.6327480431563359, 0.8612982637989116, 1.4220826506462771, 5.863354037267081, 5.128388746803069, 0.7218929972456389, 0.9842087195331274, 7.515916955017301, 3.3313253012048194, 0.02671491261836939, 5.773599789639758, 2.4750598434366307, 2.321359598300502, 0.05946852425180599, 19.095618915159946, 4.457481162540366, 7.353191489361702, 0.3394495412844037, 0.09682205243358316, 0.3472075869336143, 3.3132752262822662, 2.740746915638546, 0.03712617551366047, 0.057995905368516835, 0.04379750373579591, 0.9616759189642919, 0.4130942692883207, 0.11452934291924427, 0.6666272070808709, 6.307814030593023, 2.5849320840769385, 16.629830881006168, 2.2653688524590163, 1.4454032005020396, 0.3667158529543851, 0.4270759986856311, 1.4507417519160555, 3.219640508548882, 0.41220505809979496, 0.08700274330638429, 0.23809455655741615, 7.121305313514437, 4.40642487482644, 83.94911872297972, 3.4576852418860993, 6.600063481986986, 2.4810745513115506, 0.09897546062959597, 0.07748213845774822, 0.11212987309934835, 0.06571544096986644, 0.26734659755893664, 0.18920235437385832, 0.5093154026955461, 21.726508854354897, 0.07789396048201944, 0.6575029521801988, 0.32418701893626656, 0.010500857974186168, 0.28209655885266377, 0.19545260409918275, 0.0680871177355997, 0.027810102657228625, 0.1978048218167446, 0.07102446535735644, 0.008557031607879066, 0.2747265724355946, 0.07220551749067547, 0.09320702856581918, 0.14467067750190815, 0.19759563055863347, 0.2364245242851996, 0.5829199970862278, 0.8989028092398256, 1.9648643064620022, 13.326070623591285, 27.123595505617978, 4.345409970035413, 1.987705753452581, 0.26550418357860367, 0.15781127948758006, 0.38472878857200954, 0.3058070351224097, 0.061062213194914616, 0.4053722999128434, 12.537637607854805, 0.08349034694896984, 3.5525787937163624, 117.44495064540622, 0.0318804413352213, 0.2287678491365841, 0.7859208880550344, 0.480400954236064, 0.3767241761653435, 0.06464959601630581, 0.608934896997627, 0.05626346465371833, 0.4627498102706805, 0.6289866595989045, 93.03614457831326, 4.494626063591581, 0.1499268203439444, 0.7767930993737445, 0.9202300990889141, 1.36496668534778, 0.23260222754680218, 3.4811781798969754, 1.5483243434432752, 0.4878084867136178, 1.8528313791471687, 0.08271624389475343, 5.9014842840512225, 3.7109227042501653, 10.932588454376164, 1.1453867660764212, 0.12684710303153404, 0.10070466975178796, 0.23491471979360756, 3.300263852242744, 0.7260567148207597, 0.28071915685058896, 48.672634271099746, 2.983296192955188, 8.771019677996422, 7.56897663174859, 88.40161153519932, 5.099758106494382, 2.052184146549188, 4.934347236861918, 2.619795552902552, 4.895981893718608, 11.579146643366826, 0.39880418535127055, 5.1429642915375835, 4.669186116821865, 0.8771709104832754, 0.8050523005400971, 1.0772162512386614, 0.19511062973851154, 10.052258305337812, 1.149370782418384, 2.9277895630038184, 0.3301568561308821, 2.670005705953211, 0.37074258006491223, 0.6526415209310829, 0.006120605423741312, 0.009473202015574897, 0.1844010133912414, 0.17223071046600458, 1.0526464441055188, 0.33694754802135507, 0.46226997653451896, 0.10313907657657657, 0.09679235597065594, 0.21096762244708972, 0.40692129082490996, 0.35607770866927746, 0.04613764283530198, 0.09744490619960933, 0.048262935939487245, 0.2664750957854406, 0.07398779811425402, 0.049332406903156746, 0.04962597086509896, 0.21292049581422312, 0.29806435288660227, 3.7045531197301855, 3.804243008678881, 0.05204891455393262, 0.8703200904060936, 0.4068409736499317, 0.1564781311496223, 0.2129578804845025, 0.23958506377244956, 2.3102533172496984, 11.133949801849406, 5.051072244383076, 14.17855592533642, 0.6776041716317601, 10.569011105235326, 0.9176392130710237, 0.5814799838253134, 0.4176681155714651, 0.019208224366489314, 2.5708724119624846, 5.860550979835274, 2.167695099818512, 1.1863183224475764, 0.8324689757362475, 1.2312124121898216, 0.27423044689573944, 0.9036889585362755, 0.9254554903399365, 2.6488021791260214, 0.5148246976022016, 0.5830851535697151, 0.4655787863335033, 0.6323455549974887, 4.410153846153846, 1.1013693133370115, 1.1773432744978698, 1.1154264972776768, 2.2728208647906656, 1.0457492128171884, 0.7666817564508828, 0.4414749141597909, 1.0153128713315247, 0.9249354340816358, 3.06252430204526, 0.3381682938168294, 0.48132713304364766, 4.8390720064184, 27.892519489135843, 1.710456981920596, 2.048689138576779, 2.8709163709163708, 0.08809727483807894, 0.48495537611559714, 0.579203899268887, 0.11359472334188347, 1.5616995929713093, 15.119534123416429, 0.07586609032945024, 16.882304185661003, 9.170373027259684, 34.5321272613849, 8.533024987308929, 6.9996658551720845, 7.166666666666667, 0.7009005745896376, 0.5747500266186563, 0.6018982335881887, 0.04430546412113232, 1.1569139194139195, 0.04135266520899229, 0.11097747426358169, 0.13273638048404557, 0.2639269110524355, 0.7876348909337914, 0.1600493253609785, 20.30088965608817, 17.822264691829908, 3.322314960196127, 1.263079832400163, 0.424483306836248, 1.8135788690476191, 1.0622248079440426, 0.5892857142857143, 6.746285815351963, 0.011231786723976922, 0.8885627901681236, 0.04239428223110879, 40.430362860192105, 1.6506246791032004, 0.09200612373547865, 45.06231276213301, 4.339708120071933, 1.672155896439231, 4.870959103255672, 1.5831071855984629, 0.49169689246152337, 4.791369648915488, 2.894093686354379, 0.4096039603960396, 0.8064095600217274, 2.151937046004843, 0.012935911943215719, 0.023595976529756917, 1.0090488473979446, 0.07291618133532125, 0.008044999672967493, 1.0923182914226661, 0.827717879604672, 0.06337684693731171, 1.0363695229872654, 0.11879920455474134, 0.07850012174336499, 0.26076698021203637, 1.053298732408424, 0.27353220651328863, 0.20786370779022575, 0.3811538317547078, 1.9883268482490273, 0.47573018991486576, 14.8312693498452, 3.2727989806443785, 23.788934063991515, 5.096663181738979, 4.503383429066016, 3.1054274523662277, 2.9663704128440367, 0.4748423295606643, 4.039897510980967, 1.6080325368581596, 3.870343725019984, 3.491498161764706, 2.2644340822382367, 8.042796005706133, 3.279275869681774, 11.831787201817493, 0.9311711607452842, 5.403300298277687, 57.01367445963829, 2.96518527488496, 0.41294051836658585, 0.6589685388513513, 0.5284505398307557, 0.12721765469493726, 0.2572043525050819, 1.080381965429711, 1.4214165359363198, 4.163120847832964, 2.9214535502508743, 9.95510555794916, 1.0430855959502991, 0.16422228587797194, 0.3379122427886874, 0.37793904208998547, 0.26061973786997655, 2.8660087652088633, 3.0003814003750438, 12.431122448979592, 0.40302776381207756, 0.2014148162703871, 3.595121236539448, 17.777661169415293, 0.4223910472204531, 12.51656314699793, 0.9158305889561155, 0.01095342794323406, 0.12287117333611952, 1.127384386340374, 2.755716253443526, 3.0834862385321102, 0.35435857110761626, 3.243343262027259, 1.4077044158938143, 0.10337394315802494, 1.6251140874068728, 48.889297385620914, 0.12462421426619295, 0.26356129277205637, 0.5671341726102149, 0.6681328079660344, 0.05795029689905432, 0.552324001087252, 0.2883558045876379, 0.5048791758406045, 0.20733882197737766, 0.841036017806556, 0.10079181788188717, 0.11730522670130043, 0.9989575015526573, 0.13946804851255534, 0.14139695535371627, 0.1557333871311209, 0.1720165247580442, 1.083894534563648, 3.191020293715608, 0.3330569808868673, 9.01597603594608, 0.9704250157844017, 1.0765918610909602, 11.860942500827724, 2.9369097986122865, 0.48840589029644393, 3.071726232518717, 2.8473460934629387, 10.750462107208872, 2.4585496303287715, 7.66553748870822, 3.163794673758607, 11.823715772799275, 3.13636197239814, 1.9157339647008178, 1.0841730336249216, 6.875379295744831, 2.113308391234634, 4.097639981490051, 1.5550997575983592, 5.710916815467028, 0.04735099974982199, 2.676587837837838, 0.9095966864403805, 1.2326819143908103, 0.9090541135063792, 4.523753755282856, 23.931331747919145, 3.3251143771002876, 1.466839270440833, 2.5580628888515218, 2.9491410996924463, 2.237973514012935, 0.1978828977836586, 3.44579147904399, 0.18064802485574788, 1.2898496240601505, 2.3511738630766703, 0.013619439545365472, 1.8737071048815852, 2.1398271470919794, 0.3948831148107763, 2.5356756391180846, 1.2898909155147287, 19.307179285994508, 3.6049025714031497, 2.503749914774664, 0.312621707492057, 1.8164123711340205, 1.6009718450764614, 0.29924721138524096, 0.029562275322478324, 0.5573082088120563, 0.40198198691450626, 2.4332079021636877, 2.655207624234173, 2.0320087646571126, 9.986514187075198, 22.616098353050337, 11.508364083640837, 0.998617010767559, 4.843820648078372, 2.214997259744028, 2.79181250951149, 38.08077226162332, 2.983476058376553, 0.5254126134003716, 3.087224669603524, 3.1109215017064846, 0.058408781347648424, 1.431794095382286, 9.879806635904197, 3.586093176645455, 43.99589603283174, 2.5971923427529626, 0.1410019525363316, 11.77608639084049, 14.346364347146208, 4.572972045961242, 2.3011411736818936, 12.587693595646714, 3.3268323091993945, 17.945951219512196, 0.4349703503245937, 3.178291891891892, 9.595831495368328, 2.899078057775046, 38.170028818443804, 2.9726949613213463, 2.5722543352601157, 0.9950124688279302, 2.36625, 10.187009279086366, 4.344519015659955, 1.1400865076042974, 8.739880952380952, 1.7199168856566645, 0.08522352941176471, 1.61372169068669, 0.5765538150581102, 0.5458333333333333, 6.272071071626874, 0.1450713903947469, 1.5820724841660803, 0.3920553265424318, 1.2627476155539252, 13.058602024005648, 0.5138284869673971, 0.2306320177250366, 0.14390991898201125, 1.671211251435132, 2.920838339340542, 0.4186688022779854, 0.30307972150787177, 0.28312876052948255, 0.08506208500581461, 0.44467375442985196, 0.13943838832371835, 2.283962392696553, 1.277249906642878, 0.3185587518719685, 0.3506965929759427, 0.03390381097300347, 0.06649033998353505, 0.06537377476757393, 0.20586107091172215, 0.3790424570912376, 1.4186597716009481, 1.4930595720069404, 1.1437188261222595, 0.6025129637016354, 0.3699439950217797, 1.1028386454183268, 3.0644168146832444, 2.163577622853256, 0.5618382155334587, 0.2786083438404944, 0.02641930624939045, 0.9966450994488377, 5.522735540196435, 0.3601821461308732, 0.30745652173913046, 0.08232558139534883, 0.9303066507367582, 0.7435527130183619, 1.1143641354071363, 1.084162700129814, 0.02387979608264019, 6.846315789473684, 0.11470351489133351, 0.7529192756811643, 0.3750844784861455, 0.7380406290956749, 5.400337952010815, 3.0302217681862684, 19.067020148462355, 4.113885735906167, 5.60725541004272, 2.9980910363551523, 0.6215087076937521, 0.2609935442781461, 0.08107487631575927, 2.387621446563512, 0.6504706181633172, 1.9255681818181818, 0.12298148411232657, 0.981403390402294, 7.756378756378757, 6.758261731658956, 0.09797297297297297, 0.14199509711484065, 0.002635740643120717, 0.5860829060003677, 0.1113717742931226, 1.8027547093376544, 1.0351452024556804, 0.16751385263543528, 8.213991769547325, 9.757125154894672, 0.25278193756479667, 1.4228996040570592, 0.30321189754083383, 4.157894736842105, 0.1625, 0.23802631018774745, 4.7164019275388185, 18.545842217484008, 0.3923857314279481, 4.3746823187704225, 0.5466663664407466, 1.6204944329118702, 0.298790148350857, 0.12265040199611865, 0.6624191238208129, 0.3429989007397724, 0.5920185974428516, 1.3515337423312883, 0.7191844300278035, 3.3426573426573425, 0.6530872056015277, 1.7164948453608246, 3.132999827496981, 0.3742226303268083, 17.025359256128485, 4.905044510385757, 0.14370468029004616, 0.8487486398258978, 2.005677557579004, 0.08057183873669099, 0.4508333333333333, 0.32767489711934156, 0.8933419521654816, 3.173438033458518, 0.24578697643979058, 3.689845569838668, 1.0604614160700079, 0.3458103461072215, 0.9637192839153224, 0.03019168775347499, 0.01354306864064603, 1.0086648286727058, 0.4159879336349925, 0.2908636163013094, 0.2065000722230247, 3.42096268869268, 1.0375595928359747, 0.101053884072752, 1.0982632188344268, 0.36560966402416006, 0.4856945404284727, 1.0336775514001302, 1.2836230558096982, 0.11637732691905459, 0.06220636854010788, 0.6084580660489427, 8.047537227949599, 3.045543584720862, 0.9603876949009692, 10.510272071071627, 0.15002411963338158, 2.082163229486617, 7.696373693915182, 2.2035045429260154, 5.059602649006623, 0.907103825136612, 4.545851528384279, 5.438502673796791, 4.752851711026616, 1.6622604097818903, 0.5791940018744143, 1.9227798025106688, 18.971026842778013, 2.848386567041629, 2.8624473966498885, 3.282028998765037, 16.295618413754852, 1.8455873402312843, 4.1994546162835995, 19.05367110347789, 3.004074979625102, 6.314622641509434, 16.763479923518165, 2.3680517686407097, 8.567805383022774, 4.704296754250386, 8.119682697074863, 2.599992157477845, 31.86728837876614, 1.7820882287741078, 38.99737876802097, 16.11594746716698, 32.563281824871225, 0.8141619618152826, 0.08286216562930585, 4.409304259996435, 0.19257990668088007, 16.803288314738698, 9.619665614404303, 0.518388381353947, 2.498721227621483, 1.8042739793712557, 0.3392580085789906, 0.2014242635909842, 0.18389745535351346, 0.7406102910569626, 14.954039671020803, 0.5621212121212121, 1.0512412476129853, 1.1109649122807017, 1.86, 0.8632743362831858, 3.028485224953412, 46.728563913729616, 8.245565749235475, 41.55023474178404, 4.067755832820455, 8.890551611141452, 11.569504235522844, 11.504838263754493, 5.086576006462906, 2.8505345657451975, 2.9491895670409365, 36.25350370981039, 2.985869324473976, 40.00911992704059, 3.5972591532010636, 10.605943152454781, 11.858840372226199, 3.465018935618896, 19.51614380581635, 35.148566814695194, 4.204943297470195, 3.005558793203927, 2.454914703493095, 0.8479289940828403, 1.4058597502401537, 6.438925494171313, 0.3288819240989303, 0.7785582444626743, 0.25993830897402637, 1.7377398720682302, 14.493922651933701, 0.6078109201213346, 0.7521814322773367, 3.936847848325718, 0.4868605277329025, 0.33272970917387995, 0.029907892360484016, 0.27755913666680476, 0.1728655274165829, 0.026845452032070775, 0.728844134514418, 0.0040958714238993315, 11.979470005824112, 9.234213547646384, 1.3546281122799597, 37.608676789587854, 43.60341365461847, 3.0161020398932563, 17.21299342105263, 18.735516934046345, 16.86322372402663, 2.7666127108536376, 5.921794269610146, 0.960213025629646, 0.707647628267183, 5.560871949547574, 6.045900854155025, 2.3929481733220053, 1.9893493943106029, 2.818106745479833, 15.623627413858387, 6.1467762943666555, 0.1554022927991366, 10.060017652250663, 6.955106112824233, 2.2089661482159193, 6.838239241299096, 11.873695044846347, 9.781061445634775, 4.674685514200493, 11.371088772476284, 3.904922454484154, 2.5957639690126917, 11.972193308550185, 2.988576903235316, 4.2081387591727815, 8.17008547008547, 0.6259483642464349, 16.343619350985467, 10.436318277310924, 15.758129690205887, 7.797252247701788, 6.1705004534586525, 1.1724285104566794, 33.69660678642715, 2.722413793103448, 3.7221542227662177, 1.5885860306643953, 0.18339366019523967, 0.3396694214876033, 2.3646519621884847, 4.32955876610699, 2.3051976899155933, 8.870811287477954, 1.657672849915683, 7.30224424366074, 0.9360016677089847, 0.12641326585549692, 0.11443932411674347, 6.974844934527912, 0.834684260131951, 2.510839412308641, 0.5648794100059796, 1.950491080376829, 0.6201944321696863, 29.466947960618846, 16.061059680913925, 1.9333898017956972, 2.4281967213114752, 0.6560061208875287, 15.107781087118392, 5.768182885774681, 31.34219393485586, 10.292832853779753, 3.7421643022104916, 5.951068117694478, 15.27837582625118, 4.095316934720908, 1.6288688114278738, 8.965573200417294, 1.3191863453163462, 4.449286442405708, 1.7326517571884985, 1.888495873336702, 4.916234887737478, 0.3538214858364511, 3.6399526253454404, 0.008984522461306153, 4.911338448422847, 2.3994808191520045, 0.9749163879598662, 5.880609652836579, 0.8184428583148741, 0.540742538218879, 0.26074384285571844, 4.795734755081639, 11.828282828282829, 3.2259402654867255, 1.352332962502454, 0.5606469002695418, 0.3034284851230932, 0.6896969696969697, 0.07421875, 0.28418945963975983, 0.17588126159554732, 0.43030940222288977, 0.47303409881697983, 0.9731689630166788, 0.47170379289584585, 1.3709347514829209, 1.2809727452607391, 0.4640120967741935, 0.39093162569717, 0.009625106159259109, 2.4742955474295547, 1.9029841505695888, 0.3584422785727996, 0.3044304194925898, 0.03410918324164198, 0.005600806997997561, 3.376564468710626, 0.10843905341343109, 0.0029955153844821916, 0.026447536512101646, 1.1891965999451604, 0.8425135764158262, 1.3065263157894738, 0.18155373032169747, 0.1498913830557567, 0.3486146095717884, 0.16436309301456856, 0.037776708373435997, 0.13671844810263545, 6.523262492820218, 0.2450251069369537, 0.8173798798798799, 0.4497573066198492, 7.25971765615935, 6.686509365994237, 1.022144245815354, 1.7164654540821203, 5.676244910742248, 6.810967208597409, 5.489760048907229, 12.248047485160887, 8.163640293990488, 4.018408902568959, 2.068848063195275, 2.536309349814173, 1.3778740888751302, 0.336975628295881, 1.0612153708668455, 14.905955522050508, 2.821949451943111, 8.414506034868127, 1.6310870788272802, 5.290448051462338, 3.996078431372549, 1.7504746939042755, 9.444665506093012, 17.474703035635724, 3.218272325020113, 2.8609857208659606, 6.587180879956545, 3.9599834250873145, 1.4395558744665584, 0.2963295509079369, 0.9278476348394823, 34.89613733905579, 7.252245139642751, 3.4378783051927364, 4.301370732326437, 6.494930462090624, 3.599117728149986, 4.2370751931654, 3.6675070028011203, 14.788016685627607, 9.17849278199168, 3.846095526914329, 68.40183792815371, 0.47291919841780444, 2.21220559229609, 6.992971307529366, 12.79292005983048, 2.4872722682711323, 6.3636040202792845, 3.475016223231668, 7.978688702837882, 3.816746579347445, 8.460273657583075, 2.27883923575026, 1.6971122220760426, 4.861606822905468, 3.017529174257718, 9.179922587089525, 2.97919921875, 2.3116693086208997, 5.315552798883548, 9.841166289442151, 26.98487452732898, 2.7854316965324646, 7.049101412066753, 5.331243905836468, 0.22852679750066004, 0.127079639678361, 0.340929994890138, 0.18875593831770954, 0.19212275340328683, 0.7263198261536495, 5.666979890997933, 0.14179735981044794, 0.08871794871794872, 0.09828073480923222, 2.043210752993516, 0.1730840889330518, 1.9195828259833765, 1.2355277410037309, 1.417897064976986, 3.697635233281041, 3.4685720603681798, 2.5016046491456327, 6.023929690219283, 2.75901593514118, 32.55703580349709, 5.981614777556153, 1.3229398663697105, 11.667166416791604, 0.18694520061545744, 3.384005684924019, 7.185975298560784, 0.8974419650252017, 5.125057612536488, 13.002461322081576, 0.8725914274478962, 2.505909090909091, 3.9791223661318385, 0.9437138788843287, 2.429716452641558, 7.408860224148869, 24.896091205211725, 8.639374090247452, 1.9933234702780622, 29.428075588121867, 13.860697455230914, 4.011969185713376, 8.640388636084122, 1.2677005873672638, 6.105742105742106, 1.5212834778108424, 10.625689989556914, 8.629588431590657, 2.6394370148695407, 2.8636363636363638, 7.367333763718528, 4.544707311843328, 10.454773869346734, 29.13258164852255, 0.2542559033498078, 8.688727636682097, 5.867057152999645, 6.8240469208211145, 0.2204225177700176, 0.5688252125738174, 8.026537292494739, 7.190954101431821, 0.021107317312247798, 2.048111243307555, 3.8386346492330903, 10.887755102040817, 6.093133166527662, 2.108537526921045, 15.191163976210705, 31.68138936535163, 5.758847006651885, 5.343687541638907, 2.0735733311808864, 3.314797951052931, 2.6809101539660887, 4.433398170160651, 2.3442061231755074, 14.572998755703027, 13.434807692307693, 16.92361111111111, 0.20150634887426172, 7.3347533632287, 5.665618260244428, 20.98309608540925, 1.6505243566340957, 12.68695652173913, 27.754863813229573, 10.740976307839084, 5.39928930490553, 15.224672228843861, 0.26824609733700644, 1.319765978862607, 7.245162733475003, 2.7794924378364523, 1.969320435504108, 2.7229124236252544, 3.5874297974380007, 0.4445797807551766, 0.3421824355610434, 0.2931956945930635, 0.1605237990141985, 16.539881344759394, 1.7305697534576068, 7.177093901476722, 2.524507893198207, 2.71377580052765, 2.863472214736161, 5.022272650865692, 15.809400705052878, 0.22006713912719134, 2.977071232039132, 0.3571925915610639, 0.9560655737704918, 0.12452471482889733, 0.54843617920541, 0.3627450980392157, 4.098862845207705, 0.07646668142572503, 3.6932571728711183, 2.25892653563774, 7.800073955380254, 4.6302886516409645, 6.372603875246089, 0.336590233066004, 0.9511362641850696, 0.3365723217144041, 10.702296381959359, 2.2482531311799603, 0.3089130611250913, 0.629724952711712, 0.34450215956009667, 0.0863702255334929, 0.9860576140617371, 0.27404078476853194, 1.1718731440788692, 8.853372434017595, 0.0035552229031201757, 1.1734145467574346, 7.8020985135529, 0.16798013245033114, 1.334909115120847, 0.36959621307174634, 4.3185041908446165, 0.2896522020027996, 3.3911039122850735, 0.07336383399850742, 1.3123533471359559, 0.8605717520520804, 0.21583472346978058, 0.48569920844327175, 1.013723247835321, 6.160750167448091, 0.1312984496124031, 0.6835117773019272, 19.206540447504302, 25.3296992481203, 40.80854906682721, 0.1086977414704469, 0.33053051317614424, 1.42612097502257, 0.2504057500579643, 1.8075282773966252, 1.145103278183126, 1.833620772252563, 0.15908434728810064, 0.8588462363285438, 0.023152036959260814, 0.4216994201857458, 0.01712532707750609, 0.6190576702080255, 0.14579974923876052, 0.06424886665624512, 0.1072267920094007, 0.04330460374185411, 1.12472647702407, 0.23780487804878048, 1.766955266955267, 5.125765509896157, 12.35236068111455, 0.6313966453939408, 0.778652238071815, 1.1739491150442478, 0.8595598524360768, 4.444817456986991, 0.05117533718689788, 0.430733137829912, 1.4628616106333072, 2.0973968253968254, 0.1002172843555264, 0.27855718890317294, 12.433215824520172, 0.757726383022561, 13.609254498714654, 9.434870755195135, 2.3027491742762773, 0.08642205252374743, 0.49611255090707146, 4.402511961722488, 1.3659913649950182, 0.2249672468650571, 0.9065700724456658, 0.5921121593291404, 0.999259320220558, 0.8061581525542337, 0.5461631378626616, 2.8422963467211253, 10.108777686628384, 5.304449211827255, 16.16074149314373, 1.806442179144385, 6.731921786416754, 0.2978889757623143, 0.18015873015873016, 0.1723274937432964, 14.346617238183503, 9.000302069173841, 7.067999025103583, 0.32117962466487937, 4.378246753246753, 4.741544352265476, 5.559832050384885, 5.5170278637770895, 0.6454998047637641, 0.9556550885415122, 1.9429840142095915, 0.133683384633955, 1.4292240834973815, 26.616589081675837, 21.46323783224025, 4.643607325752972, 24.07964257964258, 4.021138845553822, 7.600135501355013, 30.30471464019851, 1.7348398918069976, 0.8123899518722855, 2.853001811707378, 12.829514824797844, 3.720342437831227, 1.8084370677731674, 2.883968609865471, 0.5904883047134478, 0.08898693559477423, 0.12365167061299658, 1.2945159672295603, 0.1530950559259664, 0.13727609635577517, 2.4036427091285852, 1.4982510371756284, 0.09875879855999141, 1.9583843329253365, 4.252013668537955, 0.5123575670036912, 1.2666480654761905, 1.4209921628164621, 0.003244078269824923, 0.4341144300993389, 0.39823329230323656, 0.4139887945056931, 1.1870058933448326, 0.9474305965741288, 0.2614498028510767, 0.4240367058382883, 11.047364248910029, 0.09399684044233807, 0.3737665463297232, 20.36149243224217, 0.42393736017897093, 3.049469964664311, 1.2716184234480248, 0.9369133376991923, 0.9945903302152598, 5.476254480286738, 3.1905914908336217, 22.85895907826778, 4.5405322728663196, 0.11969964664310954, 0.12904339250493096, 2.22370820668693, 0.5003602676273804, 0.2755311118300442, 3.2611724500525763, 6.274690199023658, 0.7815301443919798, 6.266480514750516, 0.32401301131806437, 0.9018077898725235, 0.3576390496920298, 23.81305637982196, 3.889808544436084, 0.35899345887939665, 7.870398773006135, 3.1153626499143345, 0.6429939674643337, 1.9150652553694378, 0.1286235859784929, 5.968045578399802, 4.605050404231959, 9.50431447746884, 0.9213202749788115, 0.8826130514388365, 0.9355781205096274, 0.34597015664051867, 0.24484108705665591, 0.44443428710729194, 1.9375, 3.727168849433067, 1.8349556332347405, 13.678681195864767, 7.868603276473569, 0.7553715683974123, 3.725826193390453, 2.022820629849384, 2.8992117117117115, 0.6132075471698113, 0.37177814029363787, 0.08924485125858124, 0.25919117647058826, 1.3044315992292872, 0.3355751054238767, 0.04047249282319168, 0.6686176622482355, 0.052099453213659344, 0.7014120415767797, 0.5683769020678892, 2.426282051282051, 0.5938450899031812, 2.1318093385214008, 0.5898742040689549, 0.828794553464157, 3.1886141460609547, 7.354089904200442, 0.3598937583001328, 0.5190776593430498, 0.48802841104364764, 0.5715237403100775, 0.9909823114570889, 0.7227860178679851, 1.5903735776860337, 0.7531032844330938, 0.12365591397849462, 2.7156156156156155, 2.868715083798883, 0.3744283995186522, 0.3700477170249092, 0.24236324130879344, 1.557687807161245, 0.13288246268656717, 1.3305537931659566, 9.142353237591333, 0.27194137374239225, 1.081291759465479, 0.11685514270328487, 0.09016393442622951, 1.7894736842105263, 24.25197628458498, 0.2852579460150136, 9.761282159426402, 0.16541024045000807, 0.3529300872562749, 0.16393594586452226, 0.6227045075125208, 0.6388081395348837, 3.209582350959919, 2.4762703571678197, 0.25441617949123085, 0.29706482651375254, 0.49439886103930164, 0.24238473688169077, 0.18261274590388515, 0.08776249437723431, 0.7533017483543667, 0.04667846381940791, 0.43780020884093285, 0.1245279364771957, 0.028782399035563594, 0.10965458804764991, 0.32127938530963196, 0.10308302949185397, 0.6116768775104475, 0.25092317624273724, 0.44256490952006294, 0.2574029611844738, 0.3670623361491407, 0.959167671893848, 1.769763268096744, 0.4538704446530682, 0.7168129456939112, 1.1941848390446521, 0.014962321162037205, 0.6366692816317382, 0.2135716242125445, 0.4038819612932348, 0.8410011574074074, 0.026515871507318, 2.2212460063897765, 0.10449035342325423, 1.41474725614469, 1.2753348214285714, 0.020469146869864036, 0.04675451439726696, 0.21848190973517345, 0.0127546990996683, 0.8746019853905226, 2.2610022297852366, 1.2121890004364906, 0.6938451056098115, 1.7556528081692195, 1.2183927091963547, 0.3030699133552435, 0.12060323221847723, 0.13709150326797387, 0.4481865284974093, 0.2636301421945099, 0.02503309664219521, 0.22806330742128517, 0.23033835784871806, 0.22204537883554798, 0.11412968339554819, 0.7933238195693988, 0.8090786516853933, 1.952922077922078, 0.2168225918225918, 0.19228304976151492, 0.0280033436828278, 1.055183479838147, 0.5278536437334721, 0.7001519054223632, 0.1551549996115298, 0.07099139090664515, 0.05638683257205859, 0.10705729882574716, 0.10284153393167547, 0.02100488934637159, 0.9023181737745531, 0.641207075962539, 0.28835911742328174, 0.16228646517739817, 0.45279819106840025, 0.02918130235071602, 7.385579937304075, 0.40234375, 0.16547032354831798, 0.21349450751482282, 0.34309224772628844, 0.06429769121630337, 0.5215415379021996, 0.1794480200719974, 0.3601091379948206, 1.0213108162444713, 0.49421431349669387, 3.213988559542382, 0.12902763855076615, 2.5755961440892947, 1.2349056603773585, 1.8729421696918531, 0.010663431453930144, 0.5608651911468813, 2.0037060908797937, 0.7562469377756001, 0.0707211605523783, 0.0054375970999482135, 2.4188129899216126, 3.5394097870750842, 1.2518994739918177, 3.5904150197628457, 0.5328812829620062, 0.8354795737122558, 0.5500270834945447, 2.244533466866967, 1.9630672926447574, 0.32223234031481723, 0.13941361668634397, 0.19506087557205767, 0.06366742596810934, 0.5268230003212335, 1.4762478485370052, 0.8587613818030166, 0.17055568020342532, 0.5253485424588086, 0.7749975176248635, 0.021089729245916313, 0.03497973851211866, 0.1615262438591955, 0.5164963683368213, 0.6417298307548541, 0.6742779506508305, 0.14603616133518776, 0.030196320098600227, 0.4344556486070757, 0.16352913141903969, 1.0963575002909345, 0.7826204290918904, 0.479751722049807, 0.4092280935086194, 3.1411238825031926, 0.2869699306090979, 1.340762041696621, 0.48096456540280685, 0.07554973821989529, 0.8721011946591708, 0.2063626126126126, 0.6610448375154258, 0.18152550767706785, 0.4830250719276613, 0.5493772801610265, 0.26991869918699185, 0.41861395646606914, 0.48900747065101385, 2.250749063670412, 0.16078115098796014, 0.022585295530994715, 1.5242000321595113, 0.38692524241476384, 1.3391971132160578, 0.24032865457035263, 2.291891891891892, 1.8903225806451613, 1.0446428571428572, 5.212765957446808, 0.011928429423459244, 0.6345776031434185, 0.24161849710982658, 4.427672955974843, 0.46478329322995576, 3.3437698664971394, 0.6454941275474736, 13.14569536423841, 3.401564185544768, 4.47478045485251, 5.920195439739413, 2.716890595009597, 3.6990982439487423, 2.6882911392405062, 0.8166452166452166, 0.01695555660511028, 1.2483745123537062, 3.4251544747857285, 0.1999157806084851, 0.22683471116295584, 1.0926410160627569, 2.2630586968228323, 0.13128812660242242, 0.4683619160260201, 0.5753121224325413, 0.5564057288601137, 0.42594226648178496, 2.0813034360380707, 1.0707292811894664, 3.7753651796288987, 0.1641165219949978, 0.12097696454827643, 0.4368578299205713, 0.054955913651565824, 0.3946249729807623, 0.3481091134531928, 8.396039603960396, 0.508380608561114, 0.7311614026361601, 0.7827580566006871, 0.2461002018719031, 1.749620143260256, 0.5164918170373479, 0.5923171292746511, 0.14778253960610585, 1.381293981007037, 0.38688853822980923, 0.005741204180774327, 2.237425255012311, 1.7183833116036507, 0.4028653773860741, 0.6904248039164078, 4.311039484286866, 0.9241420830824805, 0.029689284211791574, 0.2831378042374365, 0.24836244541484717, 1.6415327564894933, 0.17756497948016417, 0.8224907063197026, 2.7445550715619165, 0.9640216036560033, 0.2061513986477529, 1.3752927400468384, 0.022905189910118876, 0.5327956989247312, 3.900385829533497, 1.099009900990099, 0.5037735849056604, 4.130059117780809, 0.4613952663770942, 2.9464956195244056, 0.9452152541029097, 1.2286374133949192, 0.5164681149264191, 3.04, 0.9652002626395273, 2.2458532989310727, 1.0557574381103794, 0.32689767939123326, 0.3834134993240907, 0.4920889537003281, 0.8595679012345679, 2.72936320754717, 0.14545454545454545, 9.21716738197425, 0.5366887417218543, 0.5236437481868291, 1.0613270777479893, 16.296707229778097, 0.27743647025970397, 29.66304347826087, 5.312730627306273, 0.513085145595282, 1.7766138855054812, 2.2874188454114757, 1.6319403952057012, 0.3369385884509624, 0.11618446912564559, 1.2926910299003322, 0.9609399412536717, 1.4442266020018575, 1.0166112956810631, 0.15435306044861236, 1.6526797311797594, 14.583529411764706, 1.0217258528924178, 5.5236343051231245, 6.637209302325582, 4.390517636280348, 0.13129360975854626, 0.24668626094974644, 0.15815652444237197, 3.735190521934038, 0.4329477679378276, 0.38699690402476783, 18.941964285714285, 3.707801418439716, 0.6632268755649292, 1.0483675937122128, 0.06552538370720189, 2.65983379501385, 2.0386375875067313, 1.078267316246558, 1.7832047986289632, 0.583743842364532, 0.09155218839852129, 0.3071305841924399, 7.886674718196457, 1.39872659991293, 3.3487348734873486, 0.8110508140108534, 1.009261781530918, 1.4168926247288502, 0.8308449074074075, 0.36036918797610396, 0.08453564176552314, 0.17747339377217186, 0.26566518221162894, 7.372456223379082, 1.0925995492111196, 1.9917171295329574, 0.24262707932931274, 0.9045354791514265, 0.19819473785289035, 0.10943260137842603, 1.1590439211335788, 2.1412283927914673, 0.337548296452406, 2.291228991596639, 1.7689173457508731, 0.33620111050094575, 0.09475318507694415, 1.080122393472348, 2.477401129943503, 0.15987549518958688, 2.108142493638677, 0.5389085396664982, 0.3037646040675032, 0.3849983405243943, 3.2305584104145257, 13.11036339165545, 2.7281708945260346, 0.24743197678977497, 5.372677595628415, 2.9286958204334366, 1.7792682926829269, 1.976305397103993, 1.6324608690004547, 0.5494295230671108, 1.0376242045327677, 0.2658283283283283, 2.446626279506998, 1.4093195657929574, 0.5166816952209198, 4.263838120104439, 11.629524708844823, 5.602970297029703, 0.900038208042793, 0.7382201241367252, 1.4244143484626648, 10.425832127351665, 1.1155555555555556, 0.9505127061970575, 3.5410285714285714, 1.2677109291562834, 0.1612409038682497, 10.690462085308058, 1.4014847267859316, 0.2110344827586207, 0.6666666666666666, 0.007529089664613279, 0.13531858988395007, 6.598457087753134, 7.6801152737752165, 1.6112217795484727, 0.908957415565345, 0.10593406593406593, 8.758997269793994, 6.9790692948587685, 8.09569266589057, 1.0997578692493948, 22.333333333333332, 0.3625243061693477, 0.5221052631578947, 2.4631483166515014, 0.4180041870202373, 19.76120218579235, 0.9676393955184992, 0.28363388907791764, 6.931678336516019, 4.4957214517556805, 2.07363989102617, 1.6841866787494337, 0.03454872833670943, 1.9219162182125145, 2.491864497199253, 0.20770642201834863, 0.36888483743542994, 1.372803666921314, 1.4872122762148337, 7.296875, 0.02186337657624966, 0.6799765120375807, 1.88116043341489, 1.0417323789882325, 0.8341057635175282, 0.18076972916936634, 1.559228650137741, 1.586897633304819, 16.764446620959845, 9.801014319809068, 2.051418439716312, 0.3494728621632175, 0.40152778316336424, 8.165144596651446, 0.5846052631578947, 0.2465672880711099, 4.93841835892356, 1.9120563888205884, 1.122980251346499, 1.5869074492099322, 0.31712902135966065, 26.275430359937403, 0.3108582062844463, 0.011348590883298657, 1.017860482513559, 0.34876500301218777, 0.56355095286393, 5.351648351648351, 0.3049431537320811, 1.2663209992929532, 0.24292845257903495, 0.45812416331994643, 0.18751859881817795, 0.21550798310302857, 0.6689225289403384, 0.3218611644808287, 0.03614762386248736, 1.089726631393298, 0.1901571895769596, 0.07959934405885742, 0.21198837155645794, 1.456293957226927, 0.5775923718712753, 0.05231984205330701, 0.20590994371482177, 0.9731621936989499, 0.06367041198501873, 0.6773796979276432, 1.0561023622047243, 0.08632519546832615, 0.17376681614349776, 2.573821339950372, 0.4353410866169068, 0.4106577231227874, 2.8947664603263927, 3.2110862262038076, 5.2899092365189535, 4.711323763955343, 1.087808172914556, 3.02174688057041, 0.1511583381198545, 0.08861976163014225, 0.2712343280946495, 1.1512299818391942, 1.596641088750543, 3.1423135464231353, 0.02627227631820687, 1.493432505143219, 4.382486865148862, 0.453734302709848, 1.5284384694932782, 0.13058207576224207, 1.4044646235338631, 0.19645821804095184, 0.3762152084165668, 0.8454615831236695, 0.42843588059265747, 0.008533033570078176, 0.48528834837191054, 0.4993203058623619, 0.88572168955688, 2.8324324324324324, 0.7474048442906575, 0.055934026532807456, 0.1254102999434069, 0.5681645087585682, 0.427372836916623, 0.8302969802845022, 0.04445050449959095, 0.19238851272472565, 1.7127207690587973, 1.7529726118904476, 1.7477967097532314, 0.18793384180306796, 3.5818284424379234, 0.042492917847025496, 0.28112449799196787, 0.2634770889487871, 0.06453333333333333, 1.3645756457564575, 0.4706616729088639, 3.324435318275154, 0.16658665386461835, 0.05043988269794721, 0.09156895589056394, 1.3247007841518779, 0.1582943529252254, 0.4898162238089664, 0.070995670995671, 0.3546055666615408, 0.15597684186627314, 0.354807031326721, 1.9448498218225012, 0.15280649926144757, 0.5023123974339848, 0.3326321325269524, 1.2344119968429361, 0.5835852478839177, 1.3338960795347965, 0.06148529175373734, 0.6950059453032105, 9.217518248175182, 0.0061705310396409875, 1.3891469986991265, 0.026782884310618066, 0.657608695652174, 0.4029935851746258, 0.7889886578449905, 0.4920835972134262, 0.13964346349745332, 1.2648497554157931, 1.519592718296822, 0.2566740142052412, 0.3967624710934919, 5.423201555411536, 0.6105911330049261, 3.0954511558538402, 0.6130735615440641, 0.02786032689450223, 1.1564625850340136, 0.06015037593984962, 1.2937853107344632, 0.846441947565543, 0.05273833671399594, 0.3872832369942196, 1.1481481481481481, 0.11582874400426363, 0.976657329598506, 4.617855455833727, 0.36471990464839094, 2.3994177583697236, 1.3342468099683138, 5.122391778262224, 0.34692898272552786, 0.08716304476902981, 0.7008192244675041, 1.6942875078468298, 0.2314771668219944, 1.588077181530191, 0.26347738112443997, 1.3583848089681996, 0.15955473098330242, 0.793341935483871, 8.706968933669186, 0.0389488360814743, 23.29131054131054, 0.6695859872611465, 7.119694802098236, 0.621575524997335, 0.07799763344727846, 0.029606366435954507, 2.840687231550176, 0.5626810095159288, 5.436205016357688, 1.1677953348382242, 3.834848484848485, 0.24725791287997492, 0.26607883817427386, 1.3998361327324866, 0.07335423197492164, 4.373831775700935, 0.5005313496280552, 0.09764238034370118, 4.0849282296650715, 0.3236303468562324, 4.702066590126291, 9.602455146364495, 0.39834258023737623, 0.07615118742334709, 0.050950018153213116, 0.7310902106239237, 0.6607142857142857, 0.02564102564102564, 0.3331503841931943, 1.9261744966442953, 0.33217391304347826, 4.131259720062208, 12.742690058479532, 6.579990779160903, 5.067903525046382, 1.8014913859604011, 0.10161937810437505, 0.05611321375678789, 4.068356374807988, 1.7950925527335342, 0.09305562221049095, 1.6700142271319776, 0.24626104690686607, 2.743873137914464, 2.2972807821570425, 6.730424242424243, 8.5525921486365, 0.45496916341038557, 5.689283449587825, 0.019366646803439178, 0.30665163472378804, 7.724290046870692, 11.763347022587268, 0.26300124683264287, 0.6086831097648926, 0.2769544275657651, 0.16050295857988164, 0.37038028923406535, 0.11041796631316282, 1.0694789081885856, 0.07439104674127715, 0.130879345603272, 11.415770609318997, 0.10296846011131726, 1.4557632148873025, 0.43997927767910006, 0.5660649819494585, 12.51721054984354, 3.5897318007662835, 0.023170731707317073, 2.9734560490863013, 0.7197873597164797, 3.366799905948742, 1.5328916232844296, 1.7704380416959475, 0.22926354950536906, 0.09273804602452804, 0.5053025577043044, 0.3170839469808542, 3.259978991596639, 1.8775736653926767, 4.240196972460332, 7.35653699912255, 1.750873786407767, 11.123711340206185, 1.676413652572593, 0.09083507792509886, 0.24425055928411632, 5.628040057224607, 3.121042084168337, 1.9907277628032345, 6.364505844845908, 7.2456747404844295, 8.347635135135135, 0.9855832241153342, 3.752045969005746, 0.16958433942738876, 0.14177301055666258, 0.8323578230103957, 0.2833849821215733, 0.11481498895105553, 0.13006621399350513, 0.7452967673555909, 0.04918032786885246, 5.2802734375, 0.36386254081791325, 2.493411420204978, 0.11429177268871925, 0.43215984776403427, 0.0627159181504119, 0.6895473868467117, 0.06238437060608303, 1.355893686394625, 2.7366524729773993, 0.5788043478260869, 0.7556270096463023, 0.995639281353567, 0.07901407219648632, 0.4243723208818126, 0.2457246584503678, 0.11419095001184554, 0.09816429229569779, 0.32322189234542403, 1.3316106804478898, 0.10223494643516809, 0.2022622538751571, 0.2932608544149418, 0.1027644554615509, 0.0923217550274223, 0.21059398302905633, 0.6617945594803085, 1.1029641185647425, 0.14391691394658754, 2.219520103761349, 2.8946515397082657, 3.959604286892003, 0.3771609042553192, 2.315864426089433, 5.071080139372822, 2.8080210387902698, 1.8205585264408795, 0.729103726082578, 0.09221385001794044, 3.717148488830486, 0.5076017655713585, 1.8852606351108447, 0.4612577545310789, 0.0658882402001668, 1.2945832302745486, 1.8688005627857898, 0.4950751684810783, 0.16758026624902114, 0.6958557714820885, 0.32555570896037556, 1.4003579952267302, 3.981132075471698, 0.10129695885509839, 0.05298382598996096, 0.5841095890410959, 6.973833097595474, 1.8455949137148047, 1.293732970027248, 3.172874209416725, 0.02904827294813563, 0.0709299938411004, 0.38862676930717654, 0.16623544631306597, 1.2456953642384105, 0.4674164737016209, 0.9392704695382227, 0.16571100917431192, 1.7802197802197801, 1.2028985507246377, 0.0148861646234676, 0.9117432530999271, 0.5361077111383109, 0.5418326693227091, 2.173740053050398, 3.8466981132075473, 0.13183034008406572, 0.049689440993788817, 0.06465517241379311, 0.156794425087108, 1.8145280235988202, 3.0020265003897117, 0.9738828967642527, 0.42206061951815255, 0.15219976218787157, 0.7931562819203268, 0.6098998232174425, 0.548683928953563, 0.6932430565151306, 8.091106290672451, 3.114975845410628, 3.609185250607198, 1.074131274131274, 1.0864553314121037, 0.583732057416268, 1.1176470588235294, 4.973036342321219, 2.382204515272244, 4.344418052256532, 0.7110481586402266, 0.7978476821192053, 0.042821622617183905, 0.12261568350406217, 3.011448560979488, 3.030505084180697, 1.5452570601013758, 4.5942268041237115, 0.8026684357953707, 4.356845564074479, 0.22719141323792486, 0.0640861317610869, 1.855543987506507, 2.9943836831214896, 0.25299336721509175, 4.687157894736842, 8.33175355450237, 0.3799110897512916, 0.536900165471594, 0.7544501866207293, 0.21616072737938113, 7.232179226069246, 10.547755491881567, 11.429160226687275, 0.7327984966753397, 0.7271279675738275, 2.617218341937443, 0.19357495881383854, 14.06543837357052, 1.2867132867132867, 1.261984499090996, 10.820962888665997, 5.691761363636363, 1.2883511074651353, 8.951022146507666, 5.300583358919251, 0.23364888123924268, 0.05131837001525387, 0.8798076923076923, 1.892883079157589, 0.4585899014778325, 0.17601358304177814, 1.6474561008554705, 1.4566666666666668, 0.29223202170963364, 0.11864406779661017, 7.577651515151516, 0.45504158004158, 0.35523861106096166, 6.334854771784232, 0.469176962803164, 0.34437304333498103, 0.7753401152101973, 3.028233151183971, 0.04679144385026738, 1.9102844638949672, 1.3265720081135903, 0.05852631578947368, 0.38368690563277247, 5.096106724748163, 9.162959600544712, 0.3292080680668769, 1.1803534811053609, 0.4753495217071376, 8.625324114088158, 2.7172205438066466, 10.41900826446281, 0.13063864187550525, 0.8493449781659389, 0.49102468212415856, 0.5300978179082017, 0.9569707401032702, 7.847756410256411, 0.00018224895206852561, 0.008319467554076539, 1.1793179317931792, 0.8056537102473498, 0.3455409561084708, 2.95350278983261, 0.5300733496332518, 2.5861334207506967, 2.647641430250126, 12.354025814382299, 2.2313766388557807, 8.529046563192905, 14.938427299703264, 7.649797570850202, 6.231812577065352, 1.123118487070629, 1.5917774086378738, 0.04374298990546387, 0.637170189785527, 7.026126467247255, 0.15130023640661938, 0.2276694045174538, 0.47306432504007245, 0.7013092185180186, 0.4042943178842629, 0.608044901777362, 0.9423654739142311, 0.07659574468085106, 0.2962801148420921, 0.3516949152542373, 5.320673813169985, 0.16796875, 0.6990566037735849, 0.9227619155954954, 2.7893087557603686, 0.08870598994055784, 6.780926847950977, 2.6934133915574963, 3.08412537917088, 1.0575246949447996, 0.33817775293460034, 0.9381343644272595, 3.933894230769231, 0.6479750778816199, 0.15199123127511874, 1.3775317946302403, 0.9014450867052023, 9.850436681222707, 0.6326851306226674, 0.8289220404234842, 0.13498483316481294, 0.08730512249443208, 7.120852109791069, 0.08980044345898004, 0.3131197559115179, 0.05957907768492727, 0.542327150084317, 0.546031746031746, 0.44574681848626924, 0.05368968779564806, 0.2828977533241632, 0.5838820498139136, 0.012369540007730962, 2.6226193964254323, 2.9387559808612442, 1.772287315333673, 0.9777922926192031, 0.26571282575370464, 1.6635042389987889, 3.918189730200174, 1.5346062052505967, 3.162400906002265, 0.7789423535016674, 0.36012861736334406, 2.319742489270386, 0.08842800671468024, 2.1628973588486478, 1.1676860346585116, 7.8917225950783, 5.170838548185231, 0.17547744256850262, 4.71890474803379, 6.456414160639513, 0.45789839944328464, 0.19522673031026253, 1.047361299052774, 0.45157264103844236, 1.9125722543352601, 2.7945977458219975, 2.770817120622568, 1.908134115170651, 0.31696750902527077, 4.3535129130797, 1.0493607954545454, 0.5210114607967983, 0.44762975454375115, 0.46464646464646464, 4.264078731547293, 1.411327879169289, 3.0655040408336878, 2.0605962933118454, 2.130492236537826, 0.6868412104726284, 0.6224340175953079, 1.66949465142014, 0.587239263803681, 0.6861471861471862, 0.3498074454428755, 0.11072617349364854, 0.08543323002290797, 0.8346368715083798, 0.403630539241858, 0.09331811842272093, 3.1920177383592017, 0.3534931252322557, 1.0872333296101866, 0.28424092409240925, 10.079510703363914, 10.698320413436692, 0.30167637959565435, 4.1988966318234615, 10.261799874134676, 3.9751833051325436, 5.626228269085412, 1.4173490631505898, 0.32558139534883723, 1.8126336568514558, 0.11489222730241672, 2.7035486003967377, 0.009403082782836398, 2.4910759816420196, 1.455594507741747, 0.17744980264286941, 0.2481387730792138, 0.33424657534246577, 0.002254791431792559, 0.019707207207207207, 0.05129619415333701, 0.015430562468889995, 0.03972602739726028, 0.039138490041685965, 1.0, 0.011494252873563218, 0.11136363636363636, 0.8672566371681416, 0.06398104265402843, 0.13452914798206278, 2.204863105494926, 3.8763487897346165, 0.058319833371904654, 0.21648808222173627, 0.25279247501469726, 0.9494804729487639, 0.07713210702341138, 2.7438080495356036, 0.0506774361646691, 0.8497474747474747, 0.10366116295764537, 2.9040871934604904, 0.8549692908989391, 0.3063218390804598, 0.7377914650241971, 0.9855670103092784, 0.3094412724306688, 0.397724399494311, 1.6847561963388953, 0.7391029690461149, 0.46331236897274636, 0.19436485195797518, 0.09635173058933583, 0.6906996587030717, 0.464294726217512, 1.9514348785871964, 2.1922027290448343, 0.24822152528111374, 1.8984446477584629, 0.7167508417508418, 2.9279279279279278, 72.06832298136646, 1.2853816300129366, 0.9698984949247462, 5.505570291777189, 1.0560509554140127, 1.986680873734683, 0.8071708883339279, 1.6976474486414845, 0.22115895800106328, 0.7725293861558554, 0.22436448483359941, 0.5663716814159292, 3.728466218379763, 0.05115020297699594, 0.03964984552008239, 0.014218009478672985, 1.0393578456758157, 0.5048247841543931, 0.8439082011474857, 0.056779246206558984, 0.6970819823992589, 0.36572052401746724, 0.13589128697042366, 1.1309632330598602, 0.12576643376586338, 0.08298190722350701, 0.01921869111920613, 0.19164407197436528, 0.034438226431338786, 0.13219586627826327, 0.2575349179122764, 0.3835309912732155, 0.10286268801552645, 0.03662078545270867, 0.46826653672798146, 0.3020105518323114, 0.7791874554526016, 1.113561190738699, 1.2101063829787233, 0.781590763309814, 0.16732673267326734, 1.3157169117647058, 0.40365151815836475, 0.45044535557754845, 0.26834974169022324, 0.8117456762473559, 0.08803611738148984, 1.2593478911157643, 0.22770945426594927, 0.6327077747989276, 1.7543103448275863, 1.65, 2.8829328404189773, 0.07173235043946696, 0.8773875539125077, 0.9102344196683819, 2.077201447527141, 0.5584126984126984, 1.5053003533568905, 1.8680232558139536, 0.6979525643624569, 0.07352941176470588, 0.06724817107484525, 0.8577818557173987, 0.8958579881656805, 2.9615686274509803, 5.326042096574494, 0.04057933194154489, 0.6184733803720334, 0.25974952441344323, 0.8619197482297404, 0.5878587858785879, 0.5384193194291986, 0.06231418718040195, 0.031030070377479207, 0.04425410421127766, 4.4254955570745045, 1.5666720805587138, 5.225463145447379, 0.8588179557029492, 3.4677142857142855, 1.0035752592062925, 1.5003341501447984, 6.026067415730337, 0.9516793607191909, 2.9015384615384616, 0.9923664122137404, 0.6790653314258465, 1.3445314853871648, 1.0668, 1.5306195965417868, 0.028681706262061624, 0.07253378141846951, 0.4273937856689918, 0.1989389920424403, 2.6371681415929205, 1.0972027972027971, 0.45015005001667224, 0.02, 13.968627450980392, 0.2428821725799387, 0.9402397566648775, 0.1366906474820144, 1.5759493670886076, 3.608720596672404, 1.7681347150259068, 1.6689884918231375, 0.18143651424032678, 0.29284818067754076, 0.21516900247320692, 0.2689409794893261, 0.026389576117433613, 0.21162613981762918, 1.5412354970210098, 0.233218163869694, 0.2598023064250412, 0.7920810313075507, 9.075132978723405, 0.8103159406414553, 2.2906162464985993, 0.9885057471264368, 0.7626320064987815, 2.424457741211668, 0.3714101025025395, 0.02457627118644068, 1.2842809364548495, 0.35395314787701315, 0.038752362948960305, 4.922056384742952, 0.39337501662897434, 0.012072434607645875, 0.06641245630759453, 2.5019904458598727, 0.367056951233375, 1.0435988902100675, 1.4636260836788542, 1.3169014084507042, 0.20533603512326917, 2.0, 1.2026266416510318, 0.3147359454855196, 1.3845157110463233, 0.39832535885167464, 1.0373389429397843, 0.19759938048528652, 1.0414634146341464, 5.480665687714146, 0.8731130150958792, 0.8426586556515209, 0.155668358714044, 0.04891684136967156, 0.116701607267645, 3.1408308004052685, 0.2482758620689655, 0.005737704918032787, 0.5683411214953271, 2.2850280224179342, 3.2027863777089784, 0.4885819521178637, 2.1133079847908744, 0.25801282051282054, 0.6518518518518519, 1.7163636363636363, 5.28169014084507, 0.5392376681614349, 0.777315296566077, 0.006896551724137931, 3.095890410958904, 0.5451505016722408, 4.339805825242719, 1.4705388618432096, 0.29169592696629215, 0.8757748574262336, 9.29655657062544, 1.2238185909641683, 1.020007550018875, 4.218104062722737, 0.24729788153912668, 4.050953206239168, 4.607253086419753, 0.38151888227970676, 0.449984980474617, 0.45549610894941633, 0.8462371413102329, 0.4228739002932551, 4.636291600633914, 0.05342465753424658, 2.0135938827527613, 1.905206388716034, 0.6180555555555556, 1.8352517985611512, 1.3010510510510511, 1.1333019312293924, 4.12585969738652, 0.26875083858848786, 0.04435770049680625, 0.10941216445803602, 0.09879518072289156, 3.260080024622961, 0.16275734053324334, 4.485839648982848, 1.1053437452151278, 0.03232533889468196, 0.5019096117122852, 1.5174396320429284, 1.220280296784831, 1.048735912275358, 1.6652996126680337, 0.549186944989044, 4.7905464006938425, 0.7820927723840345, 5.355694980694981, 2.765957446808511, 0.037454323995127894, 0.949193066347878, 0.2109040074557316, 3.167201540436457, 0.03696008747949699, 1.0796576695194207, 4.5937364071335365, 0.8193146417445483, 2.6649543378995433, 1.3557567917205693, 1.8854285064787453, 2.4980577136514985, 0.013382899628252789, 0.049889948642699924, 1.7104616225075115, 0.26111055124458327, 0.2950844390832328, 3.6484641638225255, 0.897841237463879, 0.21074138937536485, 0.029827315541601257, 5.462140992167102, 0.1441692179237406, 1.9321170980059397, 1.5812638308335383, 7.772630078403421, 4.547976352887677, 0.11703257790368272, 0.13892215568862276, 0.6025539757767245, 2.107115531752104, 0.06964690638160026, 1.1196197991391679, 0.12763924715773384, 0.5818693844709669, 1.900197628458498, 0.12387820512820513, 4.016024252923343, 4.818181818181818, 2.2129681386249302, 3.748552522746071, 0.5184167124793843, 0.7423618634886241, 1.1588746379809682, 0.1439248754311997, 0.37711509465572124, 2.2107121836374337, 0.022409344017384217, 2.4134011367035595, 1.0467550593161201, 0.028639618138424822, 0.32706766917293234, 1.8740197318492284, 3.455560326320309, 0.32472067039106145, 0.3081180811808118, 0.3405198468668144, 2.0406038521603334, 0.43083787803668816, 0.1518413597733711, 0.3866207575012297, 0.012061014544164597, 2.2199197860962565, 0.6081796081796081, 5.687164179104478, 0.36850295673825084, 1.8787096774193548, 0.6049447659126775, 1.8801033591731267, 0.040497568275346056, 0.08500048794769201, 1.9309978768577494, 0.6587786259541984, 2.403058103975535, 0.41593149974052934, 0.28165526998349444, 2.9581056466302367, 0.08073668491786959, 2.9575868372943326, 3.9753946146703805, 0.7219543555126969, 0.47221839238935615, 4.640699523052464, 0.6580464246767409, 2.808091657715718, 2.965658827920866, 0.03059343899741983, 0.39787542250120717, 1.78475935828877, 1.6551900025503699, 2.368179500254972, 1.195550847457627, 1.754320987654321, 0.026146720454205886, 0.06931702344546381, 0.26434558349451964, 0.040156162855549356, 5.060982830076969, 1.0298388701014523, 2.0785035265256058, 2.2437029767746157, 0.9523715415019763, 0.022702104097452935, 3.362792752982766, 0.43209876543209874, 2.8964285714285714, 13.538461538461538, 3.738552437223043, 0.07381507381507381, 1.0582489146164977, 0.009087849209020532, 0.700133422281521, 1.0205665502522312, 0.34780103706548876, 0.7213611859838275, 0.04118715929739552, 1.4699537750385208, 0.24844042420461634, 0.8272756513348344, 0.535096310806399, 0.08145470012760528, 0.12527040314650933, 1.340664079344545, 0.018991282689912826, 0.5698136266422242, 0.4153367068898404, 0.2260334212840809, 0.08675724341136029, 0.042710093716392686, 0.026226609695005156, 0.015532335498446766, 0.08544410672070246, 0.06176569318563276, 0.07452764170748775, 0.10108168593808281, 1.5511517615176151, 0.04535502033156084, 0.9578947368421052, 0.07110491460439178, 0.031136857349746562, 0.24737047136735488, 0.028419737663960026, 0.13847555420589128, 0.1936813186813187, 0.13964686998394862, 0.010104529616724738, 0.8970925784238715, 0.8451898267600443, 0.07363225010283833, 1.5576668139637648, 0.993338267949667, 0.7315490673154906, 0.17517564402810304, 0.2887604623355919, 0.49731182795698925, 0.08129738837405223, 0.031554343591741335, 0.08590217838060009, 0.13157894736842105, 0.162015503875969, 0.28633836378077837, 0.08560311284046693, 0.0647377938517179, 0.6297554347826086, 0.6516613076098606, 0.10858749729612806, 0.4661168877733955, 1.3504672897196262, 0.04419191919191919, 0.13248058474189128, 0.08148148148148149, 0.11834094368340943, 0.053670886075949366, 0.2157616530514176, 0.1210401891252955, 0.017292281737663433, 0.0978441127694859, 1.0187901008249312, 0.6697860962566845, 1.0270398481973435, 0.053800170794193, 0.006482982171799027, 0.08106772120612951, 0.19134396355353075, 0.020457866536775452, 0.25994180407371487, 0.10780856423173804, 0.012966804979253113, 0.159242191500256, 0.10122989593188268, 0.11176718684099536, 0.18211206896551724, 0.035897435897435895, 0.6989533439772929, 0.02596845155059556, 4.1303177167474425, 0.5168234731302822, 0.17420311341734618, 0.10342744979616487, 0.8674611773203322, 0.9942763695829926, 1.9245206038351692, 0.031060094530722483, 4.175507531106745, 0.07769201569024421, 0.10578842315369262, 0.17488789237668162, 2.3401988636363638, 20.06081081081081, 0.39701046337817636, 21.13270142180095, 20.65893271461717, 2.001929880990672, 1.7759237187127532, 2.9294763513513513, 0.635678391959799, 0.1894521249359959, 0.15442092154420922, 0.47849695916594265, 0.2864698104892023, 0.2117170132077939, 1.252197265625, 3.26054705609643, 0.31292297776345473, 0.31133290405666453, 22.57105943152455, 1.3198979591836735, 2.184302733006307, 11.374659400544958, 3.3255481410867493, 2.1229281767955803, 3.0602789023841654, 17.39387755102041, 0.06941302536016192, 3.3088023088023086, 40.81308411214953, 1.0424657534246575, 10.666666666666666, 5.034599728629579, 16.695219123505975, 11.806078147612157, 13.0, 18.642222222222223, 10.960757780784844, 0.6422461881740424, 4.452233250620347, 0.20672478206724781, 0.020123839009287926, 0.07358813462635481, 1.0885929357266937, 1.434155808150818, 0.14024041213508873, 0.022442244224422443, 0.13141426783479349, 0.10192307692307692, 0.09672131147540984, 0.9623992837958818, 0.11802985836416996, 0.4782315221059737, 6.577123050259965, 2.7119148936170214, 3.268700787401575, 1.6848249027237354, 0.08720780888774723, 1.8966712898751734, 0.0007980845969672786, 0.11255527267854751, 0.4130767920994381, 1.236818851251841, 2.930331753554502, 1.34312606959498, 0.32289817653703407, 3.0579781962338948, 2.761200923787529, 12.619186046511627, 0.39686861810755614, 3.125386996904025, 0.6388717315215153, 6.030276046304541, 0.23014256619144602, 0.6857892763404574, 0.39641203703703703, 0.6313717364276834, 2.333898305084746, 3.9409176618478945, 0.6302904564315353, 0.7909798534798534, 0.2986968449931413, 1.057301293900185, 0.35059612518628913, 4.390070921985815, 0.8136773136773137, 0.7109957100925717, 2.365886588658866, 2.603955619874578, 5.219532554257095, 0.2560996416993687, 1.49914412872304, 1.5415643633812697, 0.6181208053691275, 7.2868663594470044, 0.1220159151193634, 0.6967193769176304, 0.6670428893905191, 1.8676, 2.2721461187214613, 0.855650522317189, 0.0963836959852896, 0.677146879399343, 0.21602728047740835, 0.6335019673974143, 1.904936760505916, 0.4655635987590486, 1.4826132771338252, 0.921042689837552, 1.4244637151985395, 1.0185105467068445, 0.0027851070067428907, 1.137223974763407, 0.12127236580516898, 1.93605915615485, 1.0397599399849962, 1.1576069475715665, 0.9000916590284143, 0.15094991364421417, 0.36639260020554987, 0.031235431235431235, 0.08724171859626106, 1.0288255136461208, 3.052434456928839, 1.8657777777777778, 2.8008526187576126, 0.942638036809816, 1.749890877346137, 0.9923978460563826, 0.1292647765497357, 0.03935860058309038, 1.8067567567567568, 0.0036452004860267314, 0.12227602905569007, 0.02531645569620253, 0.057291666666666664, 0.1319210399614829, 0.5346687211093991, 0.04159066034294053, 1.803877366997295, 0.004863221884498481, 0.12099213551119177, 0.024726854514088556, 0.05600379686758424, 0.09591555759522717, 0.1497076023391813, 0.034738041002277904, 0.004688546550569324, 36.67272727272727, 2.7219512195121953, 1.8785578747628084, 1.5350210970464135, 0.28893220706086203, 0.027763755678950026, 0.5981611681990265, 1.0593782745371987, 0.28117505995203834, 0.4875444839857651, 0.5520523497917906, 0.5619927232017912, 1.5143104943625325, 0.3742884250474383, 3.174129353233831, 2.4564958283671037, 1.694851204534719, 0.289576802507837, 1.066957787481805, 0.31724303554274735, 0.02552415679124886, 0.7419152276295133, 5.083516483516483, 0.06967310904318778, 0.23109524871737674, 0.12346688470973018, 25.84, 0.6330849478390462, 1.3195215719777873, 0.30517711171662126, 0.023723666729929777, 0.028418844173183293, 1.1824077827320632, 0.986562150055991, 0.5161198288159772, 0.46450360510260674, 25.943877551020407, 0.5215380167678519, 0.05018065034122842, 24.76847290640394, 1.604030226700252, 7.6650717703349285, 1.808945334069575, 0.18492343934040048, 1.041256157635468, 0.269683257918552, 22.46728971962617, 0.17089797837329573, 0.6109643328929987, 0.8398481973434535, 0.15669515669515668, 0.1842696629213483, 0.5427545691906005, 0.5831099195710456, 1.3864906043676994, 0.5894988066825776, 1.3198804185351272, 0.2233448550917309, 2.1099537037037037, 20.364285714285714, 0.940084388185654, 2.7235772357723578, 1.6579320113314449, 1.1986531986531987, 0.5987372851631007, 12.710365853658537, 0.05723298783235692, 0.319693094629156, 0.05568385937900949, 1.8582424631173828, 1.0278793418647167, 0.06712564543889846, 0.7077643386656263, 0.1015744032503809, 24.820359281437124, 0.8292993630573249, 0.07036374478234943, 0.17471872931833224, 0.0091324200913242, 0.2635054021608643, 0.00799543118218161, 12.996677740863788, 0.47468354430379744, 0.16029876472278082, 1.0222672064777327, 1.7334739803094235, 1.4502219403931516, 1.2162004662004662, 0.9077155824508321, 18.609375, 0.001352569882777277, 0.4611909650924025, 0.2624466571834993, 1.3205551883674818, 0.954215522054718, 0.14562458249833, 0.3688622754491018, 0.05432780847145488, 1.5199698568198945, 0.6470588235294118, 0.278853601859024, 1.7534246575342465, 0.6896352055587724, 0.5126641651031895, 0.008922880815806247, 0.28536585365853656, 6.651219512195122, 1.3525881470367591, 0.04060913705583756, 0.27756813417190773, 2.4578587699316627, 0.6128581411600279, 1.5096557514693534, 0.28775055679287304, 0.2569808027923211, 0.1876661350345561, 0.5093035619351409, 0.23652561247216036, 0.9745065789473685, 0.3129251700680272, 1.0390804597701149, 0.08758223684210527, 0.7360055286800277, 0.018480492813141684, 0.09705611775528979, 0.03367579908675799, 0.09609195402298851, 0.00335345405767941, 0.09563218390804598, 0.034266133637921185, 0.0966405890473999, 1.3917634635691658, 0.24269167126309985, 0.2654917566799318, 0.26842105263157895, 0.11945748565466875, 0.2164527421236873, 0.040429887410440124, 1.5021097046413503, 0.8821052631578947, 0.8780760626398211, 0.4403553299492386, 1.5457516339869282, 0.13747454175152748, 0.6230975828111012, 0.19560878243512975, 0.06362773029439696, 1.2777777777777777, 0.770593445527015, 10.203592814371257, 0.03749300503637381, 0.09227614490772386, 0.012492563950029744, 0.14388489208633093, 0.035736290819470114, 0.7549407114624506, 0.3201320132013201, 0.03477051460361613, 0.8078947368421052, 1.349290780141844, 0.05750798722044728, 0.5645645645645646, 2.371212121212121, 0.5291005291005291, 3.988235294117647, 1.9154929577464788, 1.7197231833910034, 1.9047619047619047, 0.07509881422924901, 0.4632352941176471, 0.3308270676691729, 0.2727272727272727]]Books: [[0.2666666666666666, 0.6666666666666665, 1.25, 0.4444444444444444, 0.06363636363636359, 0.08641975308641985, 0.5740740740740741, 0.42857142857142855, 1.0, 1.0, 1.3333333333333335, 1.7999999999999998, 1.0, 0.5, 0.5, 1.0, 0.75, 0.75, 1.0, 0.33333333333333326, 2.0, 0.4285714285714286, 0.3846153846153846, 0.07368421052631573, 0.4285714285714286, 1.0, 2.0, 0.4285714285714286, 0.19999999999999996, 0.25, 0.08333333333333336, 0.5, 0.33333333333333326, 0.3999999999999999, 1.0, 0.20987654320987642, 0.054354178842782014, 0.16600790513833993, 0.4347826086956521, 0.8395480225988703, 0.06585081585081579, 0.0064516129032258, 0.06418918918918914, 0.025447215923406395, 0.027507641011392064, 0.02423845397969216, 0.09066622140591087, 0.19999999999999996, 0.5, 0.003584229390681099, 0.1420083184789067, 1.084627092846271, 0.28814359943316015, 0.16259259259259254, 0.6951557093425605, 0.08044473512099416, 0.2332659478885893, 0.06162192238141613, 0.1906199677938808, 0.1, 0.25, 0.0028571428571429708, 0.03384615384615372, 0.04166666666666674, 0.22222222222222232, 1.0, 0.3333333333333333, 0.5, 0.5, 3.0, 0.5, 0.5, 0.1870967741935484, 0.5113636363636364, 1.111111111111111, 0.025641025641025737, 0.17241379310344807, 0.03571428571428581, 0.23214285714285707, 0.19999999999999996, 0.25, 5.5, 0.5, 2.0, 1.0, 1.1428571428571428, 1.3333333333333335, 0.5, 0.25, 0.19999999999999996, 0.33333333333333326, 0.15714285714285714, 0.22048611111111124, 0.06882591093117398, 0.18181818181818188, 0.06993006993006985, 0.13492063492063508, 0.07692307692307687, 0.1891891891891892, 0.3214285714285714, 0.12500000000000014, 0.5, 0.5, 0.16666666666666666, 0.5, 2.0, 1.0, 1.0, 1.25, 1.0, 2.0, 0.6666666666666667, 0.3333333333333333, 1.0, 1.0, 0.28571428571428564, 0.09090909090909087, 0.04356060606060601, 0.6129032258064515, 0.0320987654320987, 0.13961038961038968, 0.09090909090909097, 0.11122448979591845, 0.33333333333333326, 0.10000000000000009, 0.5, 0.2, 1.0, 0.19999999999999996, 1.0, 1.0, 0.125, 1.0, 1.0, 0.6666666666666667, 0.8, 0.19999999999999996, 1.0, 0.16666666666666674, 0.3333333333333333, 0.3333333333333333, 0.5, 0.25, 1.0, 0.25, 0.28571428571428564, 0.16666666666666674, 0.75, 0.19999999999999996, 0.5, 1.0, 1.0, 0.11111111111111116, 1.5, 0.5000000000000001, 0.5, 0.5, 0.19999999999999987, 0.15942028985507248, 0.125, 0.07142857142857138, 0.00512820512820511, 0.10000000000000009, 0.1938775510204083, 0.33333333333333326, 0.3999999999999999, 0.25, 0.6000000000000001, 0.6666666666666667, 0.5, 1.0, 0.09090909090909083, 0.05050505050505056, 0.125, 0.0714285714285714, 1.0, 1.0, 0.3333333333333333, 0.5, 1.0, 0.8333333333333333, 0.3333333333333333, 0.12500000000000006, 0.05882352941176465, 0.33333333333333326, 0.7142857142857142, 0.5, 5.0, 0.07142857142857155, 1.0, 0.25, 0.1428571428571428, 0.16883116883116883, 0.16666666666666674, 0.0016156862855274887, 0.016330591430468944, 0.0077051187556250395, 0.03981102247171995, 0.03952438567847595, 0.016249368446313868, 0.029150377002558313, 0.004919768014528396, 0.03182510584329644, 0.008535374486095372, 0.07393007154933963, 0.014607314902160244, 0.04511542011252595, 0.03524209646137838, 0.057116032491708955, 0.007664173190976742, 0.0634504296253982, 0.04984827953165416, 0.0038588247683621095, 0.03347300099813105, 0.042302824231715115, 0.002281334259463523, 0.05178276045383219, 0.016194551832099977, 0.01264399466094955, 0.04361427535565165, 0.03929959805227752, 0.01792704318517019, 0.09064928461541588, 0.025572119565399967, 0.03376320867551073, 0.04324974298492857, 0.031521681809986386, 0.020305098486295643, 0.04643231920555512, 0.0675083228384146, 0.057364863636801, 0.0009164252753462237, 0.12756616452024389, 0.06716559213104313, 0.015055549759347588, 0.03795359409412967, 0.092467534435197, 0.06666344685390532, 0.028316630696799985, 0.006745237020997705, 0.021143636242360053, 0.01575267853716568, 0.012111259833791382, 0.020973619927091063, 0.06225866018076332, 0.0066114579001050324, 0.020279245096364022, 0.020592087086298554, 0.06652486996477497, 0.01357870725369586, 0.08657446131824913, 0.03573689320226853, 0.03730344050522468, 0.033087820601158814, 0.07037708319787679, 0.0031586947268422696, 0.05941463342334447, 0.010110146984244986, 0.018942773748354284, 0.025973585488901066, 0.0539337665975375, 0.010915647781973903, 0.05697920887739698, 0.018063419219946936, 0.03450031802134819, 0.042946424988183386, 0.005276490859308083, 0.03285200502489022, 0.0012511876929931162, 0.06359849393987224, 0.006764695641889661, 0.059139360496797584, 0.023943600391796386, 0.032874905115542224, 0.01656827681051571, 0.026591618792275475, 0.06603248764690127, 0.06122443122705659, 0.012085185629684045, 0.07062897497880827, 0.017667811008318986, 0.06148560051459172, 0.025665911184769845, 0.027076283925468486, 0.05754520979888979, 0.03459613442061305, 0.0035269342411458605, 1.7857142857142854, 4.6, 0.33333333333333337, 0.25, 1.0, 0.3500000000000001, 0.1428571428571427, 0.6666666666666667, 2.5, 1.0, 20.0, 1.1, 2.8, 1.3181818181818181, 0.5714285714285714, 6.0, 0.016685603777095354, 0.0005418847017106684, 0.053682507706864516, 0.12395257679408561, 0.006612333138519457, 0.05889808866137564, 0.14298666668979054, 8.333333333333334, 0.041983420675568865, 0.030709396677031906, 0.03675677676671653, 0.05422401673861623, 0.010805660715219023, 0.016022367425393175, 0.039679754085163894, 0.03003776600518881, 0.0027264712069145726, 0.006454843356346532, 0.05058323718048984, 0.034502187949942906, 0.03362883988997727, 0.016220275096649035, 0.051664208662660575, 0.007755785105866122, 0.03748764446820798, 0.004499801047910571, 0.02671593109687162, 0.039646848849459154, 0.03045428198347098, 0.006277311273997694, 0.02780392544910265, 0.05390180594184914, 0.03829181643281517, 0.03185319092525719, 0.09320217707413704, 0.7647058823529411, 4.6, 2.75, 3.0, 0.008220428513865384, 0.0047618801613379955, 0.031691092442049165, 0.05110283981189717, 0.030624063784678933, 0.029782335490873207, 0.044223813864385536, 0.0006574363956448623, 0.05888783869970685, 0.010991569442841843, 0.05928880457957327, 1.5714285714285712, 0.16666666666666674, 0.33333333333333326, 2.0, 1.0, 0.029627188998472102, 0.06192616723936339, 0.06322804372756101, 0.024246767356592213, 0.03153577767615239, 0.01744236161740377, 0.0364377902393146, 0.012541523119797778, 0.07428711103551619, 0.054706185547474535, 0.021666877434255334, 0.022300710168442026, 0.012372635087015655, 0.029272070455980216, 0.04470330781851267, 0.012947851926271875, 0.03925358074123197, 0.04788690361466928, 0.040996364022523255, 0.01325060540001237, 0.08867690594513064, 0.008051252447768257, 0.04815180608032171, 0.005747060744168598, 0.0021616398222390966, 0.04987201504020856, 0.0076169370373720445, 0.009365190552959564, 0.010509306161070023, 0.057365093730254946, 0.02473114749295753, 0.022633196380150773, 0.022728841332162932, 0.021903158354436684, 0.04790579041331672, 0.03689213343075829, 0.03332920699467082, 0.02529567106825455, 0.04447301659009864, 0.03415132503933352, 0.015446382929475573, 0.004943274499997499, 0.03816943311944095, 0.0669831949603646, 0.05124686475595401, 0.03042770928236616, 0.02181717038636544, 0.001286297073157337, 0.0199748748352694, 0.023979908771432485, 10.0, 2.4375, 0.008151973185923684, 0.03112573847682108, 0.00603300466000922, 0.09822575993155312, 0.022447678650818065, 0.02565736877703192, 0.03648189477650023, 0.04413360839569276, 0.004012894506091555, 0.0844275020947178, 0.047488402787904456, 0.020326800003361546, 4.357142857142857, 1.0, 22.0, 5.190476190476191, 0.5, 3.0, 0.19999999999999996, 2.888888888888889, 0.06576091757400508, 0.03550808623016828, 0.010344996168920487, 0.037451295062371964, 0.030641662444667275, 0.014440738185427137, 0.0076782548488044874, 0.005771264570704326, 0.07429082747135701, 0.010514588743169817, 0.05168651738024661, 0.016479335537151422, 0.0029785322793536083, 0.03730642450958003, 0.024857290926510987, 0.04095907361146774, 0.00695793930738007, 0.029187267153166625, 0.02995530432373418, 0.052406977440784236, 0.024586614215775963, 0.046635143968170686, 0.002347143833195638, 0.04196504166501816, 0.004690607581945695, 0.041456045844622404, 0.0027914638731582767, 0.023491320467908156, 0.057849654206953455, 8.5, 3.8571428571428568, 1.1, 0.6666666666666667, 0.19999999999999996, 0.01851851851851864, 0.19999999999999996, 1.3974358974358974, 8.5, 8.0, 0.02672582633096364, 0.02119033811696467, 0.06540376108027503, 0.031650559850931535, 0.03413195327939885, 0.07313756082212408, 3.0, 0.005649990463984848, 0.01782035134469307, 0.07952614931818563, 0.013975859403270962, 0.0021927553460921426, 0.02658219484800223, 0.07248024068808888, 0.018684082527071204, 0.03194119193297626, 0.0002625488259149507, 0.016964501213492036, 0.0005841852468943798, 0.0005898340558224469, 0.08011153738202328, 0.06872545574441766, 0.020937387849483874, 0.022104713023579435, 0.03211522267445718, 0.03003079910553062, 0.04634872282569935, 0.09105440339725707, 0.026711962622716683, 0.020195556267405303, 0.13906636757932864, 0.034544399834192156, 0.0012069837873522364, 0.0340090987380078, 0.036511275757688096, 0.08337122815430642, 0.02467845671072044, 0.05300212706810474, 0.08320841556998626, 0.1362293674367629, 0.09447206057226303, 0.018320117270644316, 0.03283909725362942, 0.07442208228613553, 0.08339044108926509, 0.012237086877478204, 0.056127865101113554, 0.04724984677247314, 0.02238478516276294, 4.0, 0.6000000000000001, 0.19999999999999996, 14.083333333333334, 0.14285714285714293, 0.125, 0.4117647058823529, 0.0625, 2.0000000000000004, 3.5714285714285716, 0.95, 0.46341463414634154, 1.3863636363636365, 0.9249999999999999, 0.7959183673469389, 1.1136363636363638, 0.5714285714285713, 0.06539735099337743, 0.7440729483282675, 0.18437001594896332, 0.609375, 1.3306317742407971, 0.6089707798250512, 1.4450949859856743, 1.0035373187124157, 0.07814934675776099, 0.31135684399282737, 0.02588866532528503, 0.7726107226107225, 0.04650507926839895, 0.019869224496097265, 0.02838977641750716, 0.0013070810766508212, 0.06791808454722185, 0.025965051225836287, 0.01812756385673186, 0.0021816847261470007, 0.04448821505318991, 0.04241827914026271, 0.010516615564095768, 0.014458895355834613, 0.05684923862801186, 0.049756721396539735, 0.0239384014168641, 0.021373741188771705, 0.04992999915995391, 0.11336423475774839, 0.02540850471782731, 0.1038874013263111, 0.01588821132433588, 0.031149635605361627, 0.07454629816173805, 0.05586413280225304, 0.017893668147027374, 0.0610051416444453, 0.017079058776907, 0.06447509227982204, 0.010522627141879544, 0.01578561379223568, 0.015158173357868355, 4.833333333333333, 5.0, 3.666666666666667, 2.25, 1.0, 3.103448275862069, 4.25, 2.0, 2.5, 9.0, 3.333333333333333, 1.0, 6.0, 1.0, 6.333333333333333, 7.5, 2.25, 2.0, 0.09090909090909095, 0.5, 2.981481481481482, 2.5714285714285716, 0.03761552138965669, 0.058056268377579066, 0.02847367696347798, 0.06393843665714792, 0.012022520043310002, 0.05878051661429003, 0.061530580749510684, 0.0032054008077311317, 0.4444444444444444, 1.8333333333333335, 1.0, 0.5, 1.6, 0.6666666666666666, 0.5, 0.5238095238095237, 0.12500000000000006, 5.0, 5.0, 1.4000000000000001, 0.7777777777777778, 6.5, 0.08333333333333333, 11.0, 3.0, 5.0, 4.0, 8.0, 2.7500000000000004, 0.19999999999999996, 5.0, 5.0, 2.0, 0.6666666666666666, 5.0, 0.06450821945523416, 0.013425624795975089, 0.024456175675539343, 0.03790298742116896, 0.03156168365944192, 0.03604441416895304, 0.02515371860673934, 0.07952317034754829, 0.016837531243124784, 0.011305572472420318, 0.08516183613114452, 0.002191265412272251, 0.011343294861621686, 0.006348369021567913, 0.005539208804748372, 0.05990823835553211, 0.05097203113877592, 0.01865205807770089, 0.03885808615603752, 0.41666666666666674, 3.0, 1.0, 1.25, 1.0, 0.08314393427820634, 0.05602468163318888, 0.1377248120567732, 0.5582179877297312, 0.24580603791896302, 0.18053131863873548, 0.09810318311040685, 0.2638490437704622, 0.08872157620805134, 0.13073835512428902, 2.5, 0.25, 1.8181818181818183, 0.5, 0.4399999999999999, 0.2500000000000001, 0.33333333333333326, 0.24999999999999994, 3.392156862745098, 0.03214285714285703, 0.16666666666666657, 0.2857142857142858, 0.18181818181818188, 0.02564102564102555, 0.11111111111111105, 0.3846153846153846, 0.23966942148760312, 0.059720857451537816, 0.00976089635936411, 0.04431993961372234, 0.05198800301182083, 0.047758655616327944, 0.06874768694170445, 0.0689049600499289, 0.047276488748431066, 0.014580532558628413, 0.03506259840830605, 0.00945836977413041, 0.02947632642292446, 0.0524071616153006, 0.022607081781570577, 0.01031855264442059, 0.0024033478861785235, 0.04046530144007085, 0.057259624487299245, 0.3499999999999999, 2.3333333333333335, 0.6, 0.25, 1.0, 7.333333333333334, 1.5467980295566506, 0.4, 1.0, 2.7500000000000004, 0.06666666666666661, 0.20689655172413782, 0.47265624999999994, 0.5157894736842104, 0.08771929824561402, 0.2567567567567567, 0.5515342250196696, 1.021780303030303, 1.9999999999999998, 0.6666666666666667, 0.25, 0.4166666666666667, 2.375, 0.7142857142857142, 3.0, 0.3636363636363637, 0.3333333333333333, 0.08333333333333333, 1.5, 4.0, 1.5, 1.0, 5.333333333333333, 2.0, 0.33333333333333326, 0.04999999999999999, 0.33333333333333326, 0.33333333333333326, 9.840491574067227e-05, 0.09966948969734492, 0.08986062941704683, 0.027000291496761527, 0.00023917200754163212, 0.007949605713489488, 0.002490822874753461, 0.01535172913745148, 0.015497302771792313, 0.05642370582657807, 0.03932903856997358, 0.00636487312874501, 0.04379557918010354, 0.01544657354302306, 0.03648695892823159, 0.030872198437756116, 0.04597278675916537, 0.03936925258295591, 0.03518801306093909, 0.017518335406738715, 0.028543604544360033, 0.04766333554568527, 0.0050622935702119174, 0.1131432548506421, 0.019493862583478263, 0.12133328119379214, 0.0005492064271316573, 3.5, 3.5, 3.5, 1.0, 0.7230769230769232, 0.0714285714285714, 0.75, 0.5000000000000001, 0.33333333333333326, 3.5, 3.333333333333333, 0.3333333333333333, 1.0, 0.503647733194372, 1.1695873374788015, 0.881203007518797, 2.80249433106576, 0.030832949838932328, 0.8788870703764321, 0.06240047580347566, 0.03284502844661253, 0.03775333509148176, 0.04942636567685585, 0.04442905852236066, 0.041963683761425306, 0.06736471128269683, 0.021000626052699728, 2.5999999999999996, 0.16666666666666674, 0.33333333333333326, 0.13513491161452074, 0.35324675324675314, 0.026675008531452618, 0.09201607469766367, 0.05166856330014223, 0.1977597911227154, 0.7641562110748936, 0.11222562291207638, 0.2591205509507557, 0.018915091999251912, 0.02906948264158616, 0.037349801676029394, 0.05651734052037117, 0.0017394498793693015, 0.046524454950981516, 0.06106441848935064, 0.12230477460563463, 0.33333333333333326, 0.33333333333333326, 3.0, 3.0, 1.0, 0.3333333333333333, 2.0, 3.0, 0.7460317460317459, 0.050000000000000044, 0.5714285714285714, 0.3461538461538461, 0.010526315789473648, 0.9, 0.09090909090909091, 0.375, 0.6025641025641026, 0.33333333333333326, 1.0, 0.2, 0.2857142857142858, 0.2857142857142857, 3.0, 1.25, 1.0, 1.6666666666666665, 1.0, 1.0, 0.7142857142857142, 1.3333333333333335, 3.5000000000000004, 1.8888888888888886, 0.5, 0.625, 0.3533834586466165, 0.3125, 2.5999999999999996, 0.11111111111111116, 3.0, 9.666666666666666, 0.8750000000000001, 0.24444444444444435, 0.1442307692307692, 0.8571428571428572, 0.25, 0.1428571428571428, 3.0, 0.3928571428571428, 0.16666666666666674, 0.09090909090909091, 3.0, 2.0, 0.3333333333333333, 0.8750000000000001, 0.33333333333333326, 1.0, 3.0, 3.0, 1.3333333333333333, 0.03896103896103882, 0.10000000000000009, 3.4000000000000004, 3.333333333333333, 3.0, 0.04566908121020185, 0.009983273610117083, 0.01904419300805101, 0.04369848425632628, 0.016818848906325633, 0.05759833226795973, 0.05366908692485026, 0.05264715913050506, 0.07207755967111679, 0.008824713488732837, 2.6666666666666665, 1.4545454545454546, 1.75, 1.4, 0.4211288230617967, 0.16691482729427284, 0.037953624316498076, 0.14622783425109498, 0.02255677529809361, 0.20800084039410868, 0.6550893733398656, 2.4285714285714284, 0.8571428571428569, 1.0, 2.3333333333333335, 1.0, 2.5, 1.5, 0.9444444444444444, 2.5, 0.06582192589536998, 0.01464758372921192, 0.019465833512614508, 0.014364954901010387, 0.05130309528766306, 0.05398939273341023, 0.019838360612393746, 0.03257039053751307, 0.007059846070689974, 0.02014364671519042, 0.0012378475882587538, 0.027695126060717397, 0.014693502975368077, 0.055897800798310984, 0.15486475464839464, 0.2478734977047005, 0.24500024285003552, 0.011593674547584329, 0.5921151131414032, 0.1046658221403165, 2.1488095238095237, 0.8750000000000001, 0.19999999999999996, 0.029239766081871427, 1.5714285714285716, 0.022222222222222174, 0.6000000000000001, 0.25, 0.08708339276375208, 0.042395782799122615, 0.07282485194484599, 0.05098235810727906, 0.000739750261040931, 0.018295390627312922, 0.28571428571428564, 1.5, 1.0, 4.5, 2.0, 0.75, 0.7999999999999999, 0.7857142857142858, 1.0, 0.11111111111111116, 0.5, 2.0, 0.46153846153846145, 0.3333333333333333, 0.33333333333333326, 3.0, 4.0, 2.0, 0.16666666666666674, 1.0, 1.0, 0.049999999999999954, 0.33333333333333326, 11.0, 10.666666666666666, 3.0, 2.4285714285714284, 0.6666666666666666, 0.3499999999999999, 1.2222222222222223, 2.0, 1.0, 2.0, 2.0, 6.666666666666667, 0.18181818181818188, 1.0, 1.0, 0.5, 2.0, 2.6666666666666665, 0.28571428571428564, 1.3333333333333335, 2.0, 0.16666666666666674, 1.4, 0.25, 0.3333333333333333, 0.2, 0.7777777777777778, 0.125, 0.125, 1.2000000000000002, 0.11111111111111116, 0.48148148148148157, 2.0, 1.0, 1.4, 2.0, 1.0, 0.3333333333333333, 2.75, 0.6000000000000001, 0.33333333333333326, 2.0, 1.0, 0.9090909090909092, 2.0, 0.7777777777777777, 0.5, 0.25, 1.4, 2.0, 0.7142857142857143, 0.07142857142857136, 0.07692307692307707, 0.10000000000000009, 0.6666666666666666, 0.7, 1.5, 1.0, 0.5, 1.0, 0.5, 2.0, 4.0, 0.02990668360412637, 0.08771264149750208, 0.01625063403987152, 0.058587961107650716, 0.01003324065464777, 0.0068947028594515064, 0.0106697338175145, 0.0260666849907144, 0.022429388654402686, 0.01853617336137171, 0.015136440404176946, 0.09763746964487507, 0.045949867771678095, 0.01714897051578045, 0.018199658746946092, 0.09976326749996402, 0.013468065055928475, 0.08085992036816794, 0.055574427215104395, 0.02021889501663921, 0.0738314774693068, 0.02485151426051159, 0.10610406751602196, 0.022186832944846097, 0.0007276926377080039, 1.75, 1.25, 1.75, 0.01851851851851864, 0.05000000000000002, 1.4, 0.6666666666666667, 0.6428571428571428, 1.0, 4.222222222222222, 5.6911764705882355, 0.040816326530612096, 7.0, 1.0, 0.7999999999999999, 1.6666666666666665, 1.4, 1.727272727272727, 0.5, 0.019010222141974537, 0.04137429946064146, 0.06514708213341523, 0.03590767554140014, 0.010659542394405168, 0.0029105919198352927, 0.00023523905354752076, 0.06530201037750967, 0.06429995284529805, 0.05763419321515741, 0.22466652680897178, 0.013634475204894783, 0.1232392365135728, 0.047171687669887746, 0.2666862756083439, 0.029589875439954148, 0.05484198376386715, 0.7777777777777777, 0.11219512195121945, 0.07894736842105265, 1.6666666666666665, 1.0, 1.6666666666666665, 0.25, 1.625, 0.275, 0.6666666666666667, 0.46153846153846145, 0.15555555555555559, 0.7058823529411764, 1.5, 0.33333333333333326, 1.2499999999999998, 0.05000000000000002, 0.16470588235294126, 0.1333333333333333, 0.15555555555555553, 0.37336504161712253, 0.38095238095238093, 0.006734006734006764, 0.4347826086956521, 0.04615384615384617, 0.44230769230769224, 0.48571428571428565, 0.22222222222222232, 0.09615384615384612, 0.08641975308641985, 0.125, 0.16666666666666674, 0.10769230769230773, 0.19166666666666676, 0.36363636363636354, 0.28260869565217384, 2.4280185758513935, 1.0980473618612383, 0.2088815789473685, 0.18012422360248434, 0.02615384615384618, 0.45155993431855496, 1.6549865229110514, 0.006018518518518482, 0.13821138211382109, 0.07004608294930888, 0.06826256474143805, 0.020113011413498635, 0.05460519578487017, 0.02820732076333926, 0.06429316832313092, 0.03960621212608884, 0.004985007466622534, 0.032733713176234094, 0.08588240194994573, 0.07142857142857136, 0.16666666666666674, 1.0, 0.33333333333333326, 1.0, 0.11111111111111116, 0.5, 0.25, 1.0, 2.0, 2.0, 0.3333333333333333, 0.5, 0.3333333333333333, 0.5, 0.19999999999999996, 0.7777777777777777, 0.5, 1.0, 1.0, 0.6, 0.6666666666666666, 0.2, 0.25, 1.272727272727273, 0.8285714285714286, 0.75, 0.25, 1.1818181818181819, 3.0, 0.28571428571428564, 1.5, 3.0, 1.0, 1.5, 1.0, 0.002397532977547894, 0.053654395099641865, 0.0521098707014912, 0.012561242475721861, 0.00016805910971891692, 0.010653851734645269, 0.05995922784194904, 0.006053172237859992, 0.013422180047483195, 0.04281913505168706, 0.012814655763168719, 0.013415751738513318, 0.03037007331290122, 0.014648979108627707, 0.02744955211152409, 0.021119669411124555, 0.08575032724956284, 0.006866601713824057, 0.051313771650993406, 0.03931459288126483, 0.029066538872542513, 0.0006738035870640257, 0.029037124052563854, 0.029534777152199685, 0.012951715726590127, 0.012592069862832431, 0.021462131178349945, 0.006578680820030868, 0.02399114173228347, 0.00521885451766213, 0.45714285714285696, 0.7500000000000001, 5.750000000000001, 0.25490196078431365, 0.42499999999999993, 0.9047619047619049, 1.3125, 0.15702479338842965, 1.5096153846153848, 2.7142857142857135, 0.08283054373479798, 0.003434408142928197, 0.08564813367757089, 0.08987501439392649, 0.04416178238771392, 0.025642144371726978, 0.00333223943786179, 0.027590493785682534, 0.04119780913127205, 0.0660414280472766, 0.06666666666666662, 0.5, 0.8666666666666668, 1.690909090909091, 0.05263157894736842, 0.2397216951296649, 0.20573440643863172, 0.18514285714285714, 0.14754098360655724, 0.5034161490683232, 0.33528980190755675, 0.0695187165775401, 0.24230769230769225, 0.09473684210526319, 0.6964285714285715, 6.666666666666667, 0.23214285714285707, 1.3333333333333335, 2.0, 1.4230769230769234, 0.03146412154055612, 0.0033779012515260656, 0.18848777753286577, 0.0150109379519679, 0.007837797655050653, 0.03230822196890549, 0.026413032283664907, 0.02056470989260183, 0.007019929833373222, 0.06588064749939591, 0.009234722556813573, 1.3333333333333335, 0.2500000000000001, 0.5, 1.087719298245614, 0.951851851851852, 0.34747474747474755, 0.19565217391304346, 0.10344827586206896, 1.2884615384615385, 0.4871794871794871, 0.30000000000000004, 0.7889273356401384, 1.0, 2.0, 0.4, 0.971014492753623, 0.047619047619047575, 0.9090909090909092, 0.28571428571428564, 0.16666666666666663, 0.07999999999999992, 0.11111111111111116, 0.8571428571428572, 2.0, 1.4444444444444444, 0.5, 0.3076923076923077, 0.05052776486444589, 0.002303109301716671, 0.03526951703700477, 0.012448701394342938, 0.05409227409034703, 0.052476746096247515, 0.006329343387622786, 0.0038136368449000558, 0.019728102345628343, 0.016679281114520963, 0.0005012251573833261, 1.2857142857142856, 0.5000000000000001, 0.33333333333333326, 0.09090909090909079, 1.5555555555555558, 0.0069930069930070555, 0.4191489361702126, 0.15273132664437025, 0.06168046307324329, 0.03869871450680646, 0.05704730301255776, 0.03398393341269929, 0.0035198453824366684, 0.0317595332778824, 0.10204061142211274, 0.04958070350492905, 0.10453886665507665, 0.03032165101714027, 0.024245779739759814, 0.04636453126377405, 0.03114171360010022, 0.007556622691160625, 0.07509206167755354, 0.011236638073273653, 0.04490001606073149, 0.04087950219928142, 1.25, 0.25, 0.16666666666666666, 0.33333333333333326, 0.3909090909090909, 0.5, 0.05882352941176472, 0.125, 1.0, 2.0, 2.0, 2.3333333333333335, 0.6923076923076922, 0.005052410289857603, 0.039182359567512905, 0.013343851909171919, 0.03200036624167361, 0.001422697101797248, 0.011048572462975038, 0.015050852349686344, 0.03841034023075144, 0.034595491901324965, 0.07437140313614991, 0.08759532979160645, 0.09783938644906864, 0.03438592874268884, 0.04496818970503185, 0.24581614529477352, 0.0003579966978288582, 0.1240671031096562, 0.10000000000000009, 1.6250000000000002, 0.5, 1.2000000000000002, 0.2, 1.5, 1.1666666666666665, 0.142857142857143, 1.0, 0.006405871548771582, 0.00039582047966559003, 0.014746052376972766, 0.08284754430754554, 0.011145400098229945, 0.044426351427792436, 0.009288455481722883, 0.0008166634658869468, 0.011776348059274256, 0.07929343060876623, 0.009873848827683602, 0.02247944621248791, 0.01466978945172025, 0.04465219142558447, 0.05711163757044068, 0.12295828028287006, 0.008697983888766985, 0.006193893815865058, 0.019568285246656582, 0.005324579111063913, 0.0013711022580023104, 0.03554062976130017, 0.03124353912976968, 0.028225806451612802, 0.005405405405405603, 0.008183306055646452, 0.14285714285714285, 0.052631578947368474, 0.2530465949820787, 1.08300395256917, 0.7105263157894737, 3.1855072463768117, 1.8496168582375476, 0.5434173669467786, 0.013157894736842276, 0.42187499999999994, 0.05494505494505494, 0.09123175394003563, 0.06597164594687199, 0.0393479917100433, 0.010017092351477228, 0.002658186936988768, 0.03286241885319884, 0.051392486189015714, 0.004726582824767092, 0.07619234984963885, 0.09791322507436265, 0.001241782889784086, 0.19018944349299083, 0.07063508297666506, 0.05378230753893971, 0.008221903220904573, 0.14890858407202445, 0.07195792493425764, 0.11359656633753522, 0.008803137246571785, 0.03603809355415414, 0.09614434508761532, 0.34033819776135, 0.04055113802159324, 0.15215553853943073, 0.05334276911597266, 0.09510500283417785, 0.020459474677204426, 0.0751363648323698, 0.06406522528325877, 0.1928218944587074, 0.0037880401225266745, 0.02301021811982642, 0.006437840146272548, 0.060805472891186534, 0.020566281686829845, 0.003325351470785203, 0.011647620984840292, 0.005972446571890064, 0.012116383189743785, 0.015337352090426344, 0.005105787483644424, 0.011667109555350675, 1.0, 1.0, 1.0, 0.5, 1.0, 1.4, 0.1428571428571428, 3.25, 1.0, 1.0, 0.11111111111111116, 0.11111111111111109, 0.4399999999999999, 1.375, 2.0, 1.5, 2.3333333333333335, 0.33333333333333326, 0.10000000000000009, 1.0, 2.0, 0.5, 7.75, 0.3333333333333333, 0.5, 0.33333333333333326, 0.6875, 0.27272727272727265, 0.0714285714285714, 4.666666666666667, 0.11111111111111116, 0.5, 1.0, 0.75, 0.33333333333333326, 0.6666666666666667, 1.0, 1.0, 1.0, 1.5, 0.2, 0.6666666666666666, 0.15909090909090903, 0.2941176470588236, 0.17647058823529416, 0.19999999999999996, 2.0, 0.25000000000000006, 0.19999999999999996, 0.5, 1.4, 0.04219409282700422, 12.5, 1.5, 1.0, 0.125, 0.5, 0.5555555555555556, 0.125, 0.23809523809523808, 0.6153846153846154, 1.0, 0.8040816326530614, 1.0588235294117645, 1.0, 0.16666666666666674, 1.0, 1.0, 1.0, 1.0, 1.6666666666666665, 9.0, 3.0, 1.0, 1.0, 1.0, 1.0, 0.25, 0.6000000000000001, 0.5, 0.8095238095238096, 0.5833333333333333, 0.33333333333333326, 0.5734265734265733, 2.6904761904761907, 1.0, 0.5, 0.10000000000000003, 1.0, 0.037037037037037056, 0.5, 1.4285714285714284, 1.0454545454545452, 0.22222222222222232, 0.8, 0.22222222222222224, 0.12500000000000006, 1.0, 1.0, 0.041666666666666706, 0.19999999999999996, 1.4166666666666665, 1.0, 1.0, 0.30769230769230776, 0.32273449920508734, 0.15625, 0.10000000000000009, 0.31250000000000006, 0.03896103896103882, 0.07692307692307682, 0.30000000000000004, 0.5, 0.8750000000000001, 0.2800000000000001, 1.5, 1.0, 1.0, 1.0, 0.3333333333333333, 1.0, 0.14285714285714285, 0.8611111111111112, 0.3333333333333333, 0.5000000000000001, 0.33333333333333326, 1.0, 0.12500000000000006, 0.25, 1.0, 1.0, 0.19999999999999996, 1.0, 1.0, 1.0, 0.25, 1.0, 1.0, 0.19999999999999996, 0.6666666666666667, 0.6666666666666667, 1.0, 0.16666666666666674, 0.6, 1.0, 1.0, 1.0, 2.0, 1.0, 0.5, 1.0, 1.0, 1.0999999999999999, 0.25, 0.09090909090909095, 0.008333333333333326, 0.8181818181818181, 0.19999999999999996, 0.025641025641025685, 0.625, 0.5000000000000001, 1.0, 0.7142857142857142, 1.5, 1.0, 2.0, 0.19999999999999996, 0.6666666666666667, 0.5000000000000001, 0.5000000000000001, 0.0370370370370369, 0.33333333333333326, 1.0, 1.0, 1.0, 1.75, 0.6666666666666667, 1.0, 0.33333333333333326, 0.25, 2.25, 1.0, 1.0, 0.5, 0.5277777777777777, 0.3333333333333333, 0.14285714285714285, 0.3333333333333333, 0.3333333333333333, 1.0, 0.8, 0.3999999999999999, 1.6999999999999997, 0.6666666666666667, 1.0, 2.0, 0.6666666666666667, 0.2857142857142857, 0.16666666666666666, 1.0, 1.0, 1.0, 1.0, 3.0, 1.8571428571428574, 1.0, 0.75, 0.5, 1.0, 0.19999999999999996, 2.0, 1.0, 0.75, 0.5000000000000001, 1.0, 0.5, 0.3333333333333333, 2.0, 1.0, 0.5, 1.0, 0.3333333333333333, 0.6666666666666667, 1.0, 1.0, 0.19999999999999996, 0.11111111111111116, 1.0, 1.0, 0.16666666666666674, 0.33333333333333326, 1.0, 0.5, 1.0, 1.0, 1.0, 1.0, 1.4285714285714284, 1.0, 1.0, 1.210526315789474, 1.375, 0.02857142857142847, 0.3128205128205129, 1.6590909090909094, 0.14583333333333323, 1.1197916666666667, 1.0, 0.5555555555555555, 0.6666666666666667, 5.666666666666667, 2.0, 1.0, 2.0, 1.0, 0.5, 1.0, 0.25, 0.33333333333333326, 0.5000000000000001, 3.0, 0.18181818181818188, 1.0, 0.14285714285714285, 0.6666666666666667, 0.2857142857142858, 1.0, 1.0, 0.5, 1.0, 0.3333333333333333, 0.5, 0.25, 1.0, 1.0, 0.3999999999999999, 1.0, 1.0, 1.0, 1.0, 1.0, 2.0, 0.5454545454545454, 0.2941176470588236, 1.2750000000000001, 0.1428571428571428, 1.5769230769230766, 0.5714285714285714, 0.42857142857142866, 1.3076923076923075, 0.09090909090909083, 1.0, 1.0, 0.11111111111111109, 0.15555555555555553, 0.25, 0.19999999999999996, 0.15789473684210525, 0.15151515151515152, 0.5, 1.0, 0.3499999999999999, 1.0, 1.0, 4.435294117647059, 0.5454545454545454, 1.3469387755102042, 0.75, 1.0, 1.0, 0.3999999999999999, 0.3333333333333333, 1.0, 0.33333333333333326, 0.6666666666666667, 0.5, 0.19999999999999996, 0.5000000000000001, 0.75, 0.3333333333333333, 0.3333333333333333, 0.5, 0.3333333333333333, 0.12500000000000006, 0.33333333333333326, 0.3333333333333333, 0.37499999999999994, 1.0, 1.0, 1.0, 0.08333333333333326, 0.15555555555555564, 0.3846153846153846, 0.03030303030303024, 0.23529411764705888, 0.45454545454545453, 0.3152173913043479, 0.24999999999999994, 0.6000000000000001, 0.19999999999999996, 1.0, 1.0, 0.3333333333333333, 0.5, 0.3333333333333333, 0.5, 1.0, 0.6666666666666667, 2.0, 1.0, 1.0, 1.0, 0.3333333333333333, 1.0, 0.33333333333333326, 0.16666666666666674, 1.0, 1.0, 2.0, 0.10580541300270303, 0.014749408896566032, 0.0214886740297866, 0.1441141695736717, 0.15146095701370826, 0.023034398034398107, 0.022161422708618327, 0.09219119805865973, 0.0402400109506879, 0.5487922705314009, 0.31671041119860016, 0.2257841783389229, 0.760914688991905, 0.0720371669004208, 0.42784769410156415, 0.007174172977281768, 0.03327419843364639, 0.0535714285714286, 0.2964285714285715, 0.8545454545454544, 0.6851851851851852, 0.20000000000000012, 2.402777777777778, 0.3333333333333333, 0.6666666666666667, 0.484848484848485, 0.1846153846153845, 0.24444444444444438, 0.13636363636363627, 1.9333333333333336, 0.5, 1.0, 0.6666666666666667, 0.8333333333333333, 5.0, 0.3846153846153847, 3.333333333333333, 1.0, 0.8333333333333333, 1.0, 0.7942583732057419, 0.03401360544217675, 0.042553191489361736, 1.12, 0.2857142857142857, 0.17283950617283939, 0.3022774327122152, 0.030648738368990118, 0.05807929760527918, 0.01344926756055383, 0.0173787436795022, 0.04151304262106854, 0.04291751083893173, 0.024679189649224272, 0.050411502528522854, 0.0521669290326727, 0.0413445561781308, 0.04752489362436278, 0.027193719241370217, 0.012141829848434519, 0.04842915655764804, 0.07036337306197026, 0.06704596042854195, 0.009181578379086583, 0.050408606894591375, 0.0312766075867223, 0.0024321676355236505, 0.03490974929836879, 0.024787817425569268, 0.06573286789204004, 0.0006942772579228803, 0.017045925674657077, 0.0003213017723086505, 0.030087054728798638, 0.06441292075567419, 0.02164282671073164, 0.004230915085049545, 0.04235172905304908, 0.039530114458068456, 0.0363530107954996, 0.05700328830637823, 0.8, 1.2500000000000002, 3.0, 0.8, 2.0, 0.25, 0.44000000000000006, 0.5, 3.0, 0.25, 0.7777777777777778, 0.125, 0.375, 0.5, 0.8, 0.09035916824196608, 0.058730158730158695, 0.026525198938992023, 0.0729075212174422, 0.41422180160027516, 0.03719797830374753, 0.00744108017425655, 0.1444272227701846, 0.017701611481363858, 0.17005279155335148, 0.05890019860973188, 0.23886639676113364, 0.08333333333333337, 0.2798216276477147, 0.2047619047619048, 0.14893617021276595, 0.8306159420289856, 0.15334302325581395, 1.012682657843948, 0.2965517241379309, 0.1876786281359162, 0.5240641711229945, 0.029239766081871385, 0.08333333333333325, 0.3142857142857143, 0.057999999999999975, 0.08695652173913038, 0.20663265306122458, 0.03827751196172245, 0.022727272727272783, 0.7647058823529411, 0.28195488721804507, 0.07160878813252879, 0.06575135531962953, 0.09813704533863883, 0.035632667839211804, 0.025183109118086813, 0.01296408395711068, 0.012565023313726085, 0.06938855588503987, 0.0399800116635727, 0.10795273545282122, 0.16666666666666666, 0.5, 0.16666666666666674, 0.33333333333333326, 0.018181818181818136, 0.11428571428571425, 0.6666666666666666, 7.300000000000001, 0.6916666666666665, 0.2857142857142857, 0.38461538461538475, 0.5185185185185185, 0.22727272727272718, 0.7111111111111112, 0.049999999999999954, 0.48148148148148157, 0.16883116883116883, 0.8333333333333333, 0.5384615384615384, 0.07692307692307696, 0.4285714285714286, 9.0, 2.6666666666666665, 0.07692307692307707, 0.5238095238095237, 0.75, 1.0, 0.75, 0.17857142857142874, 2.875, 0.125, 0.6530172413793102, 0.23076923076923084, 0.12500000000000006, 0.33333333333333326, 0.75, 0.16666666666666674, 0.75, 0.75, 0.5, 0.5, 0.6666666666666666, 0.2, 0.25, 7.0, 0.6666666666666667, 0.25, 0.75, 0.7272727272727273, 3.0, 0.5555555555555555, 1.0, 0.19999999999999996, 0.25, 0.6521739130434784, 0.28195488721804507, 0.019230769230769232, 0.2682926829268293, 0.0066964285714285875, 0.15702479338842965, 0.06476190476190492, 0.06629143214509081, 0.24009324009323998, 0.05475673591949353, 0.04944251570335041, 0.01436157947099592, 0.02146229397825544, 0.0746140603392318, 0.021883156922703036, 0.10021321961620455, 0.048202959830866934, 0.24390243902439024, 0.072463768115942, 0.2432432432432432, 0.2389830508474576, 0.08960328317373457, 0.06567164179104475, 0.21107871720116603, 0.05753968253968254, 0.09819121447028424, 0.22222222222222213, 0.2727272727272728, 0.008136363743737149, 0.012240245104888806, 0.032400259677637065, 0.004038999510544903, 0.03634025514920859, 0.00140613167008451, 0.10151100046324134, 0.0015394495121938024, 0.02296260803464313, 0.03718039983389695, 2.0, 0.6000000000000001, 0.15555555555555559, 0.15384615384615374, 0.2500000000000001, 0.14285714285714285, 0.4, 0.25, 0.19999999999999996, 2.5, 0.25, 0.31250000000000006, 0.6666666666666667, 0.07692307692307687, 0.6666666666666667, 0.33333333333333326, 1.0, 0.6666666666666667, 0.25, 0.16666666666666674, 0.6250000000000001, 0.07692307692307687, 0.21052631578947356, 0.11594202898550723, 0.6666666666666667, 0.6000000000000001, 0.6041666666666667, 0.09090909090909083, 0.021493212669683362, 0.6835016835016834, 0.10000000000000009, 0.06666666666666661, 0.6666666666666667, 0.5151515151515151, 0.33333333333333326, 0.36363636363636354, 0.19999999999999996, 0.33333333333333326, 0.6666666666666667, 3.0, 3.9166666666666665, 2.142857142857143, 0.5, 0.7500000000000001, 0.2857142857142858, 2.5, 0.2857142857142858, 1.0, 0.19999999999999996, 0.8, 0.015873015873015817, 0.125, 0.11111111111111116, 0.5, 0.8, 0.1304347826086957, 0.4475524475524474, 0.22222222222222232, 2.5, 0.4, 0.5, 0.6666666666666667, 0.7500000000000001, 0.25000000000000006, 0.375, 1.0, 0.16666666666666674, 0.11111111111111116, 1.1666666666666667, 2.75, 0.02631578947368427, 1.923076923076923, 2.282051282051282, 0.625, 1.0, 0.6666666666666667, 0.6666666666666667, 5.0, 12.0, 11.0, 0.25, 0.8666666666666667, 4.14, 0.8750000000000001, 12.541666666666666, 1.6577380952380953, 0.39467312348668293, 0.6666666666666667, 0.06666666666666662, 0.5, 0.5277777777777778, 4.0, 0.6666666666666667, 0.6666666666666667, 3.8, 0.6666666666666667, 1.9659090909090906, 0.05263157894736841, 0.16923076923076927, 4.352941176470589, 0.22222222222222218, 0.5, 0.6666666666666667, 0.7999999999999999, 0.6666666666666667, 0.75, 1.0, 0.6666666666666667, 0.6363636363636365, 0.3500000000000001, 0.125, 0.42857142857142866, 0.3999999999999999, 0.8749999999999999, 0.6000000000000001, 0.3999999999999999, 0.6666666666666667, 0.6666666666666667, 0.6666666666666667, 0.25, 0.5000000000000001, 0.5000000000000001, 0.024352807425970797, 0.04555985878060316, 0.10673811765855448, 0.016660845507130356, 0.016914596919135303, 0.019159215960866678, 0.014201602589142857, 0.024139707014369197, 0.0546440154440154, 0.11386861313868622, 0.11206814698262411, 0.01838040255890145, 1.387364771980157, 0.1573741007194244, 0.2824331510968832, 0.15500222254032603, 0.15920163657730943, 0.0014419003963571458, 0.0546379809314135, 0.05499468499885772, 0.07778500865984204, 0.01018562589243217, 0.06817128396561485, 0.0020243485972891544, 0.24844174021668486, 0.2638888888888888, 0.2857142857142858, 0.08888888888888874, 0.2857142857142858, 2.0, 0.19999999999999996, 0.5, 0.06066453243094162, 0.10218848995476686, 0.0002651005342796114, 0.0062088705364417626, 0.001619781119451717, 0.05476361540366231, 0.03706253142921157, 0.06280515218147567, 0.09555605649568191, 0.0008446067821068465, 0.0014844652430174732, 0.0042328778314982855, 0.023435696810229396, 0.017267047189284783, 0.02597302331960762, 0.0010679719135605022, 0.0683130859781917, 0.06269230712580286, 0.049870236935150414, 0.14691760646355836, 0.07544071033606967, 0.07327008158194015, 0.1085661704253677, 0.08861418332927469, 0.1919298542539814, 0.0659682899207248, 0.2800000000000001, 1.1035353535353534, 1.102941176470588, 0.2727272727272728, 0.09803921568627447, 0.7034482758620688, 0.20243902439024392, 0.1192528735632184, 0.6000000000000001, 0.16666666666666674, 0.25, 0.3999999999999999, 0.8, 0.2857142857142858, 0.6000000000000001, 0.3999999999999999, 0.19999999999999996, 0.6000000000000001, 0.42857142857142866, 0.01647058823529422, 0.32085561497326187, 0.11764705882352941, 0.2657200811359027, 0.029296875000000028, 0.032258064516129004, 0.6000000000000001, 0.25, 0.05469682526698187, 0.07556248151602715, 0.06743803154887941, 0.0518710527129932, 0.04122391731613323, 0.012327319145501055, 0.061191165366222114, 0.07452511327220325, 0.31272294887039254, 0.21739130434782616, 0.031249999999999972, 0.09481915933528834, 0.7410714285714286, 0.45138888888888895, 0.5, 0.022766081724252627, 0.057469842124203405, 0.01407356178906701, 0.02589888943552839, 0.03247340313179411, 0.023718612016724042, 0.012534880102658656, 0.004158971235460623, 0.0034121258558454633, 0.023084911773714953, 0.5714285714285714, 0.3999999999999999, 0.5714285714285714, 0.2991452991452991, 0.2857142857142858, 0.041666666666666664, 0.5234374999999999, 0.8974358974358975, 0.5, 0.36551724137931046, 2.0, 0.6000000000000001, 2.0, 0.5, 0.5714285714285714, 1.5, 0.5714285714285714, 1.4, 0.027803597659354223, 0.0182326172426526, 0.006707027540360915, 0.03303469669030638, 0.003292510541179345, 0.039311822393107904, 0.00233342605973847, 0.04703802686364534, 0.033294023248808764, 0.043773692532420264, 0.5454545454545454, 0.15384615384615374, 0.6000000000000001, 0.16666666666666674, 0.5333333333333334, 0.23749999999999993, 0.052631578947368446, 0.8461538461538463, 0.33333333333333326, 0.1875, 1.8333333333333335, 0.6969696969696969, 0.017449402203641582, 0.03127604314064385, 0.03743416495636623, 0.030805554994590218, 0.002882658894681779, 0.0248320006438299, 0.018686117376073667, 0.006450189680979643, 0.005611856661093306, 0.010873812754409644, 0.027948903026538817, 0.013321427837749983, 0.0105973061911686, 0.013565066857181361, 0.04821182571161767, 0.01719273499915126, 0.049788283931560366, 0.030949448745015137, 0.0422164640223241, 0.05879213558279332, 0.031482473257849926, 0.013140210037679042, 0.040183961950761, 0.05219798961891505, 0.00849618907412417, 0.001936878197078532, 0.047270684638625764, 0.03730495139709237, 0.5, 0.6666666666666667, 0.8, 0.19999999999999996, 0.5, 1.0, 0.9199999999999999, 0.25, 3.0, 0.19999999999999996, 0.5, 0.75, 0.5, 0.7, 0.007407407407407381, 0.125, 3.3333333333333335, 0.2857142857142858, 0.5, 0.42857142857142866, 2.0, 0.6000000000000001, 0.5, 0.1428571428571428, 0.5, 0.10000000000000009, 0.6666666666666667, 0.5, 0.06071428571428586, 0.1111111111111111, 0.2556480380499406, 0.07851239669421474, 0.15789473684210534, 0.5, 0.5, 0.6666666666666666, 2.0, 0.1428571428571428, 0.5, 4.0, 4.0, 0.36363636363636354, 0.10000000000000009, 0.19999999999999996, 0.5, 1.0, 0.6, 0.33333333333333326, 2.5, 1.0, 2.75, 0.5, 0.25, 0.19999999999999996, 0.5, 0.1111111111111111, 0.125, 1.4, 0.3999999999999999, 0.25, 1.0, 0.5, 0.75, 2.0, 2.3333333333333335, 0.5, 0.25, 0.33333333333333326, 0.25, 0.5, 0.6363636363636365, 0.36363636363636354, 0.07692307692307707, 0.058823529411764705, 0.1428571428571428, 0.33333333333333326, 0.5, 0.5, 0.6000000000000001, 0.5, 0.3999999999999999, 1.0, 0.5, 0.25, 0.5, 0.049999999999999975, 0.2, 1.0, 0.33333333333333326, 0.5, 0.09999999999999991, 0.6666666666666667, 0.5, 0.5, 0.5, 0.0714285714285715, 0.04999999999999999, 0.33333333333333326, 1.6833333333333336, 3.0666666666666664, 0.42857142857142855, 0.10185185185185189, 0.3241379310344827, 2.2083333333333335, 0.04727272727272712, 0.5151515151515152, 0.12500000000000006, 0.990625, 0.6065843621399176, 0.6235294117647059, 0.00296442687747047, 0.09200000000000001, 0.07187894073139973, 0.4523809523809524, 0.7441558441558442, 0.5, 0.16666666666666674, 2.0, 0.5, 0.25, 0.5, 1.0, 0.5, 0.6363636363636362, 0.5, 1.0, 0.5, 1.0, 0.5, 1.0, 0.3999999999999999, 0.5, 0.5, 0.5, 0.5, 0.5, 1.0, 0.5, 0.33333333333333326, 0.5, 0.33333333333333326, 1.0, 0.5, 1.0, 0.38461538461538464, 0.25, 0.75, 0.10000000000000009, 0.2, 2.0, 0.3333333333333333, 1.0, 0.5, 0.09090909090909083, 0.5, 0.33333333333333326, 0.7386363636363635, 0.33333333333333326, 1.0, 1.5, 0.21212121212121196, 0.33333333333333326, 0.5, 0.33333333333333326, 0.25, 0.5, 0.09090909090909083, 1.0, 0.19999999999999996, 0.2941176470588236, 0.5, 0.4285714285714286, 0.8333333333333333, 0.11111111111111108, 0.16666666666666674, 0.3333333333333333, 0.5, 0.5, 0.6666666666666667, 0.2857142857142858, 1.08, 0.5, 0.5, 0.375, 0.5, 0.5, 0.11111111111111116, 0.021357021357021357, 0.038435609334485664, 0.009936921367402516, 0.0015611960056404624, 0.026925676999647197, 0.008756008684595518, 0.10081582974155709, 0.039327789327789325, 0.01136363636363638, 0.24216754067500323, 0.12125403411710475, 0.16155202821869485, 0.20311084736233884, 0.017915175449422, 0.04827943311908324, 0.006595481092560889, 0.12996921429527494, 0.011521258824163421, 0.04800694502204118, 0.058212259215044734, 0.0020815585434185587, 0.010642883425907978, 0.04193811886119578, 0.05763111373011189, 0.034706221198156764, 0.010692448534230532, 0.04350198976691307, 0.023017902813299306, 0.1979166666666667, 0.19999999999999996, 0.48571428571428565, 0.08088235294117656, 0.5794871794871795, 0.06363636363636364, 0.1375000000000001, 0.17962962962962978, 0.10367892976588623, 0.06666666666666661, 0.18750000000000006, 0.2467532467532467, 0.06060606060606059, 0.6111111111111112, 0.523076923076923, 0.18181818181818188, 0.46153846153846145, 0.5, 0.33333333333333326, 0.07142857142857155, 0.1666666666666667, 0.16883116883116878, 0.18007662835249041, 0.1428571428571427, 0.16666666666666674, 0.04409171075837749, 0.028302787323405847, 0.24925116308711992, 0.08305906807552398, 0.14609997585124354, 0.13927162906377696, 0.19590177264595873, 0.10452536990743869, 0.10739985081830558, 0.08947197261446299, 0.004811510834289423, 0.09510821638237286, 0.015969096643867302, 0.036439247333964656, 0.03865760407816476, 0.011172584942155499, 0.001781144272685958, 0.05753739007638502, 0.4285714285714286, 0.4285714285714286, 0.022727272727272645, 0.22222222222222232, 0.19999999999999996, 0.980952380952381, 0.28906249999999994, 0.3928571428571429, 0.33333333333333326, 1.0, 0.4285714285714286, 0.12500000000000006, 0.7777777777777777, 0.5000000000000001, 0.04258692497002589, 0.04666526108651344, 0.27315302183712575, 0.10788043696372815, 0.14247146401985114, 0.05392476625353332, 0.2932149665210955, 0.21051514062653123, 0.0832566520972318, 0.00630823543029102, 0.310924369747899, 0.16666666666666674, 0.030303030303030356, 0.7142857142857142, 0.6507936507936508, 0.125, 0.10000000000000003, 0.11111111111111116, 0.38888888888888884, 0.10924369747899168, 0.2727272727272727, 0.1428571428571428, 0.2727272727272727, 0.06234772978959035, 0.00010906314756231669, 0.07768762677484785, 0.021436394930370833, 0.09103090941575852, 0.03464211771665184, 0.13026709647708967, 0.11363636363636367, 0.04689260639681029, 0.11476463607594944, 1.0, 0.3999999999999999, 0.21212121212121218, 0.375, 0.22222222222222232, 0.10000000000000009, 0.3999999999999999, 0.06666666666666665, 0.026315789473684358, 0.07692307692307687, 0.0714285714285714, 0.07142857142857138, 0.01755780825548275, 0.13617053660692782, 0.06034157344321803, 0.02789329626657286, 0.030006347629298397, 0.05450176836224331, 0.06317290713113738, 0.02174577362996476, 0.023472212685211213, 0.007399181730619131, 0.011252750414401167, 0.02174812598922116, 0.10585285608939805, 0.01583555570214299, 0.0947876716934535, 0.08109658178481312, 0.009973115948313287, 0.049977701798721595, 0.008162195555722038, 0.08879236253017926, 0.04162976085030996, 0.018453370363105116, 0.018251520028612356, 0.1888060713801251, 0.06775953257829602, 0.057722552129938556, 0.08175896725515046, 0.0073880500709769875, 0.025717703349282316, 0.023673469387754983, 0.13043478260869573, 0.11947626841243854, 0.015432098765432042, 0.3633175159892716, 0.033583333333333305, 0.04463690872751506, 0.014367346938775467, 0.21961538461538457, 0.005173688100517357, 0.15733333333333333, 0.011128775834658152, 0.3333333333333334, 0.3582995951417003, 0.13895048041389502, 0.06342710997442443, 0.3492063492063493, 0.17588932806324112, 0.16470588235294117, 0.375, 0.15909090909090898, 0.48965517241379325, 0.0017889087656529452, 0.1448051948051948, 0.0009930486593842745, 0.017857142857142794, 0.05000000000000002, 0.15881458966565337, 0.10173697270471461, 0.08222811671087542, 0.375, 0.05882352941176472, 0.1071428571428572, 0.22222222222222224, 0.23529411764705888, 0.10833333333333325, 0.6, 0.25, 0.33333333333333326, 0.375, 0.619047619047619, 0.0879120879120879, 0.15555555555555553, 0.25, 0.3999999999999999, 0.33333333333333326, 0.19531250000000014, 0.39999999999999997, 0.08225108225108231, 0.10384615384615377, 0.16632860040567954, 0.08542875564152176, 0.029356943150046517, 0.08771929824561407, 0.022817025010969664, 0.026292335115864474, 0.9518518518518517, 0.054117647058823506, 0.6451612903225805, 0.5508130081300815, 0.24285714285714272, 0.06580645161290324, 0.7595307917888564, 0.1840277777777777, 0.19744922059518188, 0.15942028985507248, 0.19999999999999996, 0.12727272727272715, 0.04761904761904768, 0.07999999999999992, 0.13636363636363646, 0.06944444444444459, 0.3571428571428572, 0.6666666666666667, 0.125, 0.125, 0.09692745656228532, 0.07653795811518323, 0.21474365581644636, 0.18818415332938146, 0.2580270793036749, 0.04919579730148453, 0.46354515050167233, 0.08638649425287354, 0.2705882352941176, 0.1891891891891892, 0.15625, 0.23260869565217387, 0.10256410256410249, 0.36094674556213036, 0.5046296296296298, 0.19580419580419572, 0.15241879494490673, 0.023273652126521396, 0.13004050204735612, 0.1398373983739838, 0.18991472005932525, 0.04383329324882582, 0.19685521016723756, 0.04031454894836212, 0.5, 1.0, 0.28571428571428564, 0.16666666666666674, 0.75, 0.19999999999999996, 0.5, 0.33333333333333326, 0.3999999999999999, 0.25, 0.33333333333333326, 0.17647058823529407, 0.10000000000000009, 0.16666666666666674, 0.4285714285714286, 0.375, 0.33333333333333326, 1.0, 0.75, 0.33333333333333326, 0.5, 0.06666666666666661, 0.25, 0.3333333333333333, 0.5, 0.8, 0.33333333333333326, 3.0, 0.25, 0.16666666666666674, 1.0, 0.33333333333333326, 0.6666666666666667, 0.6000000000000001, 0.125, 1.0, 2.0, 0.30000000000000004, 0.037037037037037104, 0.125, 0.010489510489510452, 0.23249299719887956, 0.30000000000000004, 0.06075533661740539, 0.7500000000000001, 0.7037037037037036, 0.06666666666666672, 1.2777777777777777, 0.3333333333333333, 0.12500000000000006, 0.3333333333333333, 0.33333333333333326, 0.2857142857142858, 0.5200000000000001, 0.05263157894736836, 0.010869565217391353, 0.25252525252525254, 0.21388888888888885, 0.05263157894736836, 0.39010989010989006, 0.018181818181818167, 0.07142857142857136, 0.41428571428571437, 0.8524999999999998, 1.0, 0.5, 0.06666666666666661, 0.25, 1.0, 1.0, 0.5, 0.33333333333333326, 1.0, 0.11111111111111109, 0.6666666666666667, 0.19999999999999996, 1.0, 0.33333333333333326, 0.25, 0.33333333333333326, 1.6666666666666667, 0.5, 0.375, 0.17333333333333348, 0.7777777777777777, 0.5, 0.33333333333333326, 0.1200000000000001, 0.5, 0.5, 0.026737967914438426, 0.0625, 0.6666666666666667, 0.6666666666666667, 0.33333333333333326, 0.33333333333333326, 0.33333333333333326, 0.10000000000000009, 0.33333333333333326, 0.19999999999999996, 0.25, 0.05882352941176472, 0.10000000000000009, 0.16181266305438485, 0.057412716759149454, 0.012061909597218342, 0.03244933240151542, 0.03471795153378718, 0.03376497027834261, 0.06918798665183531, 0.047182855167646094, 0.07146341463414635, 0.06817291169327264, 0.009731420811516222, 0.002267785075075794, 0.05148416893668233, 0.014585279896106378, 0.006301668677650599, 0.08587050364044334, 0.04062762344835498, 0.007759200689147799, 0.018669753587486734, 0.017109882061772372, 0.015570390046134409, 0.051189922905533404, 0.022850222455389684, 0.018126892248735437, 0.03658644357380626, 0.0358811040339703, 0.1135965364395425, 0.04605263157894734, 0.015116868487749978, 0.002915451895043773, 0.061371841155234634, 0.06943221895990515, 0.08725338823125754, 0.002276911679794403, 0.09687499999999999, 0.04308610469747917, 0.07677732646531565, 0.07597796921338794, 0.047222614176191224, 0.062383743024581384, 0.11950464396284827, 0.13151320485367604, 0.1098924508664186, 0.02870720490546759, 0.09560757174842252, 0.753968253968254, 0.06688963210702349, 3.0374999999999996, 0.17216117216117205, 0.034090909090909144, 0.07755102040816318, 1.045267489711934, 0.16517857142857154, 0.4291115311909263, 0.12252631578947368, 0.049010584445467076, 0.11177704525022478, 0.04739912493923193, 0.1938775510204083, 0.00512820512820511, 0.04431579486654025, 0.03318452380952389, 0.015965166908563075, 0.004732435384055403, 0.04809941520467849, 0.12337192348779837, 0.031556641569157155, 0.03423750734861837, 0.019717517593254755, 0.026509287925696602, 0.046041496897135464, 0.026869667831301014, 0.07008480134393458, 0.025684650165690194, 0.0013970027940055764, 0.030770718655050343, 0.12203688411780911, 0.10553324099722992, 0.08014151998806669, 0.1482583045702675, 0.2, 0.1666666666666667, 0.008403361344537785, 0.4378698224852072, 0.09777777777777769, 0.023391812865497075, 0.21804511278195496, 0.008771929824561374, 0.34693877551020397, 0.16666666666666674, 0.09090909090909087, 0.04356060606060601, 0.6129032258064515, 0.0320987654320987, 0.13961038961038968, 0.09090909090909097, 0.11122448979591845, 0.056298038086554515, 0.019131914893616923, 0.017137921629239182, 0.07448377581120942, 0.033604763155590626, 0.21335393182126852, 0.17448151102744608, 0.013300254978981383, 0.07907882342014842, 0.01246537956130598, 0.07617860621986455, 0.028571428571428647, 0.25, 0.18181818181818188, 3.0, 0.19999999999999996, 0.05194805194805194, 0.15432098765432106, 0.16666666666666666, 0.15909090909090912, 0.047619047619047575, 0.27272727272727276, 0.1785714285714286, 0.33333333333333326, 0.11654135338345864, 0.04683195592286501, 0.32575757575757575, 0.016470588235294185, 0.021060275962236842, 0.24249999999999985, 0.010199125789218083, 0.1765327695560253, 0.2857142857142858, 0.46153846153846145, 0.2857142857142858, 0.10000000000000009, 0.6000000000000001, 0.40909090909090917, 0.06400000000000015, 0.055555555555555566, 0.008403361344537785, 0.022727272727272665, 0.0722610722610722, 0.17391304347826098, 0.33141025641025634, 0.11111111111111108, 1.0705882352941178, 0.06060606060606045, 0.1961639058413252, 0.000337040781934737, 0.9136212624584719, 0.2900223380491437, 0.03737373737373737, 0.03191163762062516, 0.0017144699874953224, 0.04231798387345716, 0.05784526391901664, 0.044944537906689834, 0.012970823349852051, 0.04860591723190404, 0.06449242877067154, 0.005314381294507024, 0.44, 0.04938271604938275, 0.015873015873015817, 0.125, 0.07142857142857151, 0.4444444444444444, 0.1923076923076923, 0.23076923076923078, 3.1904761904761902, 0.0018779243993480264, 0.02022686718257706, 0.007807408392631555, 0.06305042787938275, 0.026826273489672266, 0.06550259543792206, 0.026879751406118212, 0.02175294275013382, 0.622596153846154, 0.13286713286713284, 1.4029411764705884, 0.5829787234042553, 0.09161290322580648, 2.3645833333333335, 0.9915254237288137, 0.025384615384615384, 1.4, 0.9, 0.25, 0.01851851851851864, 0.11111111111111116, 0.0714285714285715, 0.5833333333333335, 0.05263157894736836, 0.16666666666666674, 0.19387755102040818, 0.25, 0.2666666666666666, 0.6666666666666665, 1.25, 0.4444444444444444, 0.06363636363636359, 0.08641975308641985, 0.5740740740740741, 0.42857142857142855, 0.007187301587301601, 0.05440385072252681, 0.09077471524215275, 0.1561446161085406, 0.086961140125697, 0.028335888539229248, 0.22113429238532795, 0.1988818867083923, 0.1945080091533181, 0.10267857142857148, 0.07692307692307687, 0.30000000000000004, 0.032608695652173926, 0.1528822055137844, 0.07058823529411755, 0.3186813186813188, 0.4761904761904763, 0.20987654320987642, 0.054354178842782014, 0.16600790513833993, 0.4347826086956521, 0.8395480225988703, 0.06585081585081579, 0.0064516129032258, 0.06418918918918914, 0.025447215923406395, 0.027507641011392064, 0.02423845397969216, 0.09066622140591087, 0.02506569409206235, 0.08031228539415185, 0.015074992347719782, 0.37784090909090917, 0.02839370860616969, 0.03450909090909084, 0.0982339407782578, 0.09336405415784074, 0.19999999999999987, 0.15942028985507248, 0.125, 0.07142857142857138, 0.00512820512820511, 0.10000000000000009, 0.1938775510204083, 0.25, 0.4318181818181817, 0.22222222222222232, 0.16666666666666674, 0.25, 0.25, 0.25, 0.25, 1.2000000000000002, 0.25, 0.5555555555555557, 0.5, 0.11111111111111109, 0.33333333333333326, 0.5, 0.25, 0.25, 1.7142857142857144, 0.5, 0.25, 0.05263157894736836, 0.10000000000000009, 0.25, 0.25, 1.0, 1.0, 1.0, 6.0, 0.25, 0.6098484848484849, 0.03529411764705888, 0.15555555555555559, 0.15384615384615374, 0.06666666666666665, 0.0714285714285714, 0.11438979963570144, 0.008260325406758544, 0.17727840199750294, 0.11129449304065579, 0.007186539059530698, 0.002790522954734526, 0.026556776556776615, 0.007833038253125146, 0.02190896531488037, 0.1289227166276345, 0.08887973883121077, 0.0746547122386048, 0.0815199780652558, 0.08385396744443038, 0.055658705375980985, 0.045278929513758025, 0.006894747659709678, 0.057911184210526274, 0.009779038518960925, 0.1404373927958835, 0.012661837677522284, 0.2407407407407407, 0.034482758620689724, 0.2, 0.28571428571428564, 0.3235294117647059, 0.11111111111111109, 0.04519392005192845, 0.010210210210210116, 0.07283048493266497, 0.06738897930713787, 0.03478100479566112, 0.05647171212243032, 0.24202173538036909, 0.06012508850601841, 0.13727031232807804, 0.0021155466349490693, 0.034530629901060754, 0.029976546313143566, 0.03577525099094415, 0.010958904109588946, 0.033276123170116065, 0.11666256852159725, 0.11449142059691074, 0.22222222222222232, 0.0625, 0.15384615384615374, 0.23076923076923084, 1.1, 0.7777777777777779, 0.3125, 0.4565217391304348, 1.5714285714285712, 0.7243107769423558, 0.1875, 0.1805006587615284, 0.03125, 0.008699652339583757, 0.11388173440004866, 0.02696708885520067, 0.03684340606684235, 0.015380356131630272, 0.15163648027860843, 0.01943584219738791, 0.05951770637186426, 0.03759398496240594, 0.11111111111111113, 0.0714285714285714, 0.032258064516129004, 0.2742424242424241, 0.034482758620689724, 0.16666666666666674, 0.1456216739235608, 0.07093821510297482, 0.16666666666666674, 0.04716285924834208, 0.0625, 0.03860135018175513, 0.058857142857143045, 0.011351909184726483, 0.5088687426093813, 0.012448468191738733, 0.026622807017544037, 0.04709697904381755, 0.009227941176470432, 0.013800155922524744, 0.043218470820280776, 0.0036344177127694936, 0.00699430343479299, 0.015912599453746477, 0.009486057955166683, 0.05000000000000002, 0.14285714285714285, 0.0714285714285715, 1.7999999999999998, 5.5, 0.031249999999999972, 0.4545454545454546, 1.2053571428571428, 0.12820512820512836, 0.09090909090909083, 0.25, 1.0, 0.8333333333333334, 0.19999999999999996, 0.30000000000000004, 0.5, 0.19999999999999996, 0.19999999999999996, 0.33333333333333326, 0.3999999999999999, 0.25, 0.25, 0.19999999999999996, 0.5, 0.19999999999999996, 1.25, 0.6666666666666667, 0.19999999999999996, 0.20108695652173905, 0.3529411764705883, 0.5, 0.26388888888888895, 0.2786195286195287, 0.0018975332068310656, 0.10726643598615931, 0.3357185450208707, 0.2974137931034482, 0.03571428571428581, 0.31914893617021267, 0.3421052631578947, 0.14473684210526305, 0.015037593984962261, 0.19999999999999996, 0.4444444444444444, 1.0, 0.6000000000000001, 0.33333333333333326, 0.19999999999999996, 0.11111111111111116, 0.2890625, 0.5942028985507247, 0.6666666666666667, 0.19999999999999996, 0.10526315789473695, 0.125, 0.1625, 0.11111111111111116, 0.08000000000000007, 0.05895439377085636, 0.19999999999999996, 0.375, 0.6249999999999999, 0.19999999999999996, 0.375, 0.6249999999999999, 0.09090909090909079, 0.00833333333333349, 0.09090909090909083, 0.008403361344537785, 0.6, 0.20948616600790496, 0.22222222222222232, 0.33333333333333326, 0.19999999999999996, 0.07189542483660126, 0.0625, 0.04347826086956519, 0.03320683111954456, 0.0031897926634769005, 0.040000000000000036, 0.0022727272727272644, 0.04761904761904767, 0.04722222222222208, 0.10229276895943554, 0.18421052631578944, 0.2592592592592592, 0.29391304347826075, 0.003333333333333339, 0.08527131782945746, 0.4736842105263157, 0.4384615384615384, 0.19047619047619047, 0.30747126436781597, 0.04567307692307697, 0.020408163265305968, 3.9555061179087865, 0.17647058823529416, 0.055294117647058806, 0.04813664596273292, 0.1875, 0.06944444444444443, 3.481818181818182, 0.0018975332068311178, 0.21990740740740738, 0.042582417582417584, 0.1122994652406416, 0.41666666666666674, 0.13802083333333337, 0.04347826086956519, 0.08333333333333326, 0.4285714285714286, 0.10016977928692704, 0.05555555555555558, 0.17619047619047612, 0.0047846889952153256, 0.02413793103448274, 0.18181818181818188, 0.026119112495134364, 0.0738701014974283, 0.038363540845810506, 0.052421706384611966, 0.0542200956937799, 0.012063885481607027, 0.091248037676609, 0.10476190476190478, 0.0023041474654378375, 0.006085192697768684, 0.026210299105766305, 0.030942846741900117, 0.07881355932203404, 0.39822626000432626, 0.12213010204081629, 0.0017199862401100728, 0.01672240802675595, 0.04918032786885242, 0.07566059214038906, 0.012216745761677377, 0.034100159593282574, 0.060262526225414594, 0.02917352022694232, 0.009093283545993548, 0.09841251427276301, 0.07746969843301066, 0.07293890478527132, 0.16518518518518516, 0.1547441292249219, 0.15733333333333335, 0.05395962732919257, 0.02547046922202825, 0.06791708533363094, 0.03367109038737448, 0.020561347233360044, 0.06494974874371864, 0.18181818181818188, 0.05263157894736836, 0.18181818181818188, 0.09090909090909083, 0.011750528616994705, 0.0028065210061685862, 0.03589444917342398, 0.09685468514019292, 0.07117184272874462, 0.037117768455696816, 0.005654998757837242, 0.040046452670649, 0.010636465825226258, 0.014072803506765836, 0.07142665486060795, 0.010178687267795184, 0.041118215910130325, 0.1827520803411869, 0.04482880588568195, 0.06668708794842698, 0.07087869652955978, 0.20338249321300172, 0.25216639222926346, 0.020347800237812026, 0.03200450503296655, 0.006798887677475497, 0.02538840469874946, 0.006842285323298018, 0.02257615977752489, 0.053150684931506785, 0.010380622837370328, 0.0572794274727621, 0.08142605633802809, 0.024696048632218737, 0.01049524611217231, 0.018009881837462483, 0.04139882238547967, 0.08250825082508256, 0.10988845342176676, 0.11189303307529919, 0.0024614726027398443, 0.04147583348258823, 0.04306131391782129, 0.06751279154761107, 0.07258331951583492, 0.07903383214053347, 0.27487444196428573, 0.12717256576229155, 0.034343083644359534, 0.15794145634791001, 0.04670049514074026, 0.09995491064108888, 0.06291678085320188, 0.11559633027522948, 0.05746564885496176, 0.007692307692307665, 0.06710671067106708, 0.004868549172346442, 0.0038759689922482628, 0.020592020592020453, 0.03178998670801933, 0.08722561478791872, 0.21052631578947367, 0.11034482758620692, 0.08695652173913038, 0.2333333333333334, 0.15555555555555545, 0.15999999999999992, 0.08769994484280207, 0.048663101604277996, 0.03966114747785913, 0.058641975308641986, 0.02857142857142847, 0.24050632911392408, 0.12244897959183693, 0.016534391534391544, 0.3186813186813188, 0.017094017094017033, 0.2857142857142858, 0.08088235294117646, 0.3333333333333335, 0.1574074074074074, 21.58823529411765, 0.2941176470588236, 0.16666666666666674, 0.5942028985507247, 3.1399999999999997, 0.4485714285714285, 0.6498599439775912, 0.023255813953488393, 0.22751322751322745, 0.45454545454545453, 0.10947368421052621, 0.3265306122448981, 0.3999999999999999, 0.16666666666666674, 0.3846153846153846, 0.16666666666666674, 1.0, 2.0, 0.1428571428571428, 0.11888111888111885, 0.10000000000000009, 1.0, 0.16666666666666666, 0.5, 1.3333333333333335, 1.0, 1.4166666666666667, 1.3333333333333335, 0.5, 0.16666666666666674, 0.12499999999999997, 0.07692307692307704, 0.07416879795396429, 0.1333333333333333, 0.46666666666666656, 0.16666666666666674, 0.16666666666666674, 0.5, 0.5, 2.0, 0.5, 0.375, 0.6000000000000001, 0.33333333333333326, 0.037037037037037104, 8.0, 1.0, 3.5, 1.0, 1.25, 0.037037037037037104, 8.0, 1.0, 3.5, 1.0, 1.25, 0.16666666666666674, 0.7142857142857142, 0.33333333333333326, 0.4285714285714286, 0.6666666666666667, 0.6000000000000001, 0.2500000000000001, 0.16666666666666674, 0.10000000000000009, 0.16666666666666674, 0.10000000000000009, 0.03692417484388942, 0.034451572448389, 0.05858959719651917, 8.524520668502578e-05, 0.002317979197622577, 0.057712983917655995, 0.0340508414767313, 0.10827544548474786, 0.04197530864197534, 0.02826510721247563, 0.03628311708491957, 0.016447604682898763, 0.08465759961822947, 0.012776539187103442, 0.002150537634408623, 0.0490331759684407, 0.008108233331788998, 0.022410613666632488, 0.008266021848364745, 0.02592388306674023, 0.013558875255876273, 0.011090232772174784, 0.058270566941087225, 0.010522466039707475, 0.0031446540880503355, 0.0016700443958420656, 0.02026551860173926, 0.015027157026527472, 0.0010238321707883324, 0.0030811548466886606, 0.010866775049199995, 0.13487064116985384, 0.03255858018063523, 0.1538198948590155, 0.06034858387799565, 0.056835637480798645, 0.09364835400507568, 1.0480641549717502, 0.009661218153593332, 0.015250544662309315, 0.11535032713316504, 0.05553854788509621, 0.021911247357623766, 0.0029947718389928555, 0.12563559322033907, 0.08528107206895481, 0.03561827956989245, 0.07493346850842732, 0.021186939524460904, 0.05334721599845349, 0.0662126944574622, 0.14523942753151955, 0.008627958101642186, 0.08765060240963848, 0.051948051948052125, 0.015330188679245405, 0.0777777777777777, 0.10053744798890432, 0.007248728767716129, 0.02332361516034998, 0.06651138716356113, 0.09630668536699372, 0.002626050420168129, 0.1428571428571428, 0.238095238095238, 0.16666666666666674, 0.16666666666666674, 0.24687500000000007, 0.11111111111111109, 0.1428571428571428, 0.25, 0.08333333333333326, 0.11111111111111116, 0.1333333333333333, 0.15999999999999992, 1.3333333333333335, 0.1428571428571428, 0.5, 0.18181818181818188, 0.1428571428571428, 0.08000000000000007, 0.0625, 0.1428571428571428, 1.0, 0.1428571428571428, 0.022727272727272645, 0.22222222222222232, 0.125, 1.0, 0.11888111888111895, 0.1785714285714285, 0.16666666666666674, 2.0, 0.04285714285714286, 0.031873969591500385, 0.15412262156448203, 0.06500322997416026, 0.07480314960629925, 0.11298606016140869, 0.1578873634071167, 0.18250377073906476, 0.04380781089414182, 0.13784683684794669, 0.021755818416553326, 0.1516491290122911, 0.10881430393953057, 0.08162257824143072, 0.06179401993355475, 0.011886619932947285, 0.21758962868117784, 0.017313432835820833, 0.06717243559348804, 0.002330508474576415, 0.002172624925933283, 0.047274113610369865, 0.026257396449704193, 0.02159624413145532, 0.03922962962962967, 0.05405962357466685, 0.011302211302211285, 0.004809052333804898, 0.002061248527679649, 0.09965422633141643, 0.02926849153129645, 0.002289281997918953, 0.05095706475459396, 0.033540372670807374, 0.025585755163070434, 0.047212915016753065, 0.0524686989913858, 0.16136054421768709, 0.027972027972027948, 0.062268078559145644, 0.02043158861340695, 0.03415559772296003, 0.005983193277310761, 0.02036924015868181, 0.1611369509043928, 0.0131017080745342, 0.17778698715292165, 0.017006333155015565, 0.07233103448275865, 0.0039228557139284834, 0.025509898319982453, 0.023393083469129123, 0.01661605676571731, 0.007596961215513714, 0.04170788651022898, 0.026567667608471998, 0.019803317833354164, 0.10795454545454553, 0.0714285714285714, 0.04024767801857595, 0.0625, 0.1875, 0.022727272727272645, 0.05600000000000001, 0.04166666666666674, 0.1333333333333333, 0.19999999999999996, 0.14545454545454528, 0.22222222222222232, 0.18181818181818188, 0.07999999999999992, 0.11111111111111116, 0.1333333333333333, 0.25, 0.7777777777777777, 0.22222222222222232, 0.33333333333333326, 0.16666666666666674, 0.05555555555555558, 0.013138874548270446, 0.0020503567620766988, 0.03652124849324205, 0.023502342016599516, 0.024624001659579006, 0.020520169230469367, 0.09278746367787453, 0.020752230021763823, 0.02449115782449102, 0.014629494359224128, 0.29413981533823264, 0.06367417836083546, 0.09590429845904298, 0.1838496698831895, 0.17200000000000007, 0.03676470588235297, 0.09314375225930839, 0.003584229390681099, 0.1420083184789067, 1.084627092846271, 0.28814359943316015, 0.16259259259259254, 0.6951557093425605, 0.08044473512099416, 0.2332659478885893, 0.06162192238141613, 0.1906199677938808, 0.05896594814120599, 0.011811308468690098, 0.06139731827805222, 0.011441361068069134, 0.044771468144044195, 0.05306458247634726, 0.07207398919626778, 0.029221209610604655, 0.01733722358722362, 0.028410134018725778, 0.03434590886820181, 0.06198530313463953, 0.0430331147016478, 0.029009465628356646, 0.02112972145419651, 0.019559096769300923, 0.04773767842714784, 0.01630099568243903, 0.10761664401734293, 0.0011612475116125347, 0.022465157542283218, 0.015346953578336535, 0.033018867924528364, 0.006631843789312598, 0.014305093106424934, 0.08106896138487181, 0.023807979888167765, 0.12265071088269494, 0.125, 0.09090909090909083, 0.0007446016381237182, 0.00939310383244201, 0.01783832879200729, 0.01941747572815533, 0.03529250007236509, 0.02388785046728985, 0.039387610340479016, 0.024278087999586428, 0.03969445085815422, 0.03413279132791332, 0.016135667596105536, 0.03928444074646378, 0.017015392015391952, 0.04068627450980401, 0.17737525632262474, 0.07932067932067931, 0.029220271889160907, 0.0717301649646503, 0.004551539491298614, 0.07618121235952724, 0.23076923076923084, 0.23809523809523814, 0.2666666666666666, 0.18012422360248462, 0.09555555555555546, 0.125, 0.09090909090909083, 0.04977375565610863, 0.0625, 0.11111111111111116, 0.09523809523809534, 0.1333333333333333, 0.07407407407407418, 0.0007309941520467402, 0.05263157894736836, 0.1785714285714286, 0.11111111111111116, 0.6666666666666667, 0.05555555555555558, 0.03989361702127662, 0.001014198782961457, 0.38095238095238093, 0.05263157894736836, 0.06837606837606838, 0.11613876319758688, 0.10803324099723, 0.15151515151515152, 0.03125, 0.07843137254901969, 0.03896103896103893, 0.0009191176470588496, 0.05846153846153846, 0.024865591397849517, 0.016393442622950838, 0.25, 1.0, 0.1499999999999999, 0.04778591908251029, 0.028610482654600294, 0.003798203673086269, 0.06622516556291388, 0.11157455683003142, 0.0507246376811596, 0.0036851803106080607, 0.005871725383920408, 0.09655424327286001, 0.06479663394109386, 0.026918918918918813, 0.09551597051597041, 0.07894736842105261, 0.10029538131041901, 0.06028368794326224, 0.10392712550607276, 0.10646693459992677, 0.02453676896352067, 0.03594315965449984, 0.13762626262626265, 0.024521072796934742, 0.03067794470395152, 0.011031584476984678, 0.08183696170348019, 0.022645951035781615, 0.01876293072697422, 0.08049661066902457, 0.05853051058530507, 0.1153124999999999, 0.11388952034553308, 0.03571428571428583, 0.14422419685577578, 0.07279693486590029, 0.08014632524110407, 0.18776645041705295, 0.05716709075487717, 0.057032825967357335, 0.0045678567135472485, 0.030114226375908732, 0.01575566163011869, 0.0037234042553190017, 0.08108108108108114, 0.010513296227581929, 0.10000000000000009, 0.10000000000000009, 0.14814814814814814, 0.27016129032258057, 0.24137931034482762, 0.27027027027027045, 0.08504398826979451, 0.12291666666666683, 0.11206896551724145, 0.12362301101591186, 0.01742339890304755, 0.012940721177021773, 0.05027488134698574, 0.028858589570437933, 0.06605409153952839, 0.015896436423430353, 0.03146655715825671, 0.00807030129124814, 0.00026092628832354963, 0.013612056392805104, 0.015148746993087903, 0.05054071948797189, 0.023792800702370342, 0.051635004671442004, 0.029103392818482694, 0.02266046710491155, 0.13402368821544355, 0.047615704582550794, 0.05318866787221224, 0.06577361385053689, 0.005796217205613138, 0.1030173839538388, 0.031699086186630324, 0.006542443064182201, 0.03508128245653652, 0.05811196593603324, 0.027076696888017626, 0.036101578586135746, 0.09523809523809534, 0.11764705882352944, 0.1808242220353238, 0.05128205128205132, 0.0606060606060606, 0.022067363530778306, 0.5984555984555986, 0.14389920424403185, 0.04952380952380935, 0.12643678160919536, 0.2857142857142858, 0.14583333333333337, 0.07368421052631573, 0.11764705882352944, 0.46153846153846145, 0.040816326530612096, 0.09375000000000008, 0.06666666666666665, 0.28205128205128205, 0.23809523809523808, 0.30000000000000004, 1.25, 0.31250000000000006, 0.1428571428571428, 0.33333333333333326, 0.15714285714285717, 0.11111111111111116, 0.00877192982456143, 0.22222222222222232, 0.11111111111111116, 0.19999999999999996, 0.03623188405797101, 0.1333333333333333, 0.1428571428571428, 0.11764705882352944, 0.033492822966507074, 0.05555555555555558, 0.03550295857988165, 0.5918367346938775, 0.16666666666666674, 0.1337868480725623, 0.050000000000000044, 0.36363636363636354, 0.4285714285714286, 0.09090909090909083, 0.4, 0.25, 0.1405333837715151, 0.042579238638269304, 0.009231548071053202, 0.01100885247931317, 0.024706040202966555, 0.008821230505824836, 0.027519809150549676, 0.03367528991971452, 0.020766646385016137, 0.029415184280897577, 0.2185171538524523, 0.016390041493775823, 0.04587155963302747, 0.1862185792349726, 0.09784724607809471, 0.07974622675167148, 0.025738261482288072, 0.013440860215053774, 0.04410585404971933, 0.023809523809523725, 0.07499999999999996, 0.11111111111111116, 0.05454545454545445, 1.0351775956284153, 0.01748722087705131, 0.016129032258064502, 0.021021021021021064, 0.19318181818181812, 0.21511627906976755, 0.17130144605116798, 0.1761954261954261, 0.3381123058542411, 0.19999999999999996, 0.078125, 0.27799999999999986, 0.11111111111111116, 0.07059259259259264, 0.050739594083247394, 0.036075586944073264, 0.03911845730027544, 0.05609161545883892, 0.005882752223001421, 0.038019777654935326, 0.03375585560760538, 0.017090442734470912, 0.2222222222222222, 0.018181818181818254, 0.14508928571428573, 0.37161084529505567, 0.019230769230769263, 0.12426805465191931, 0.2393162393162393, 3.843137254901961, 0.725480769230769, 0.010359964881474941, 0.03158730158730169, 0.032670565302144315, 0.00285714285714287, 0.016307065112880204, 0.006971070059254061, 0.05253713832191707, 0.031053343527612885, 0.00573065902578791, 0.04622871046228704, 0.11888888888888899, 0.002506265664160303, 0.050000000000000044, 0.029175050301810987, 0.03733766233766233, 0.004219409282700309, 0.0477941176470588, 0.14778694673668416, 0.047101449275362375, 0.0358617131062951, 0.10299823633156975, 0.1025509330594077, 0.02422734415924553, 0.18055555555555552, 0.2015018773466834, 0.11970588235294122, 0.009193054136874488, 0.11111111111111113, 0.008823529411764704, 0.063840920983778, 0.0376146788990825, 0.1390731485688323, 0.04845571343486751, 0.07447505297630522, 0.016008999653859442, 0.048758644708692005, 0.0033586504331895865, 0.00383501285137277, 0.028196465696465684, 0.05882352941176465, 0.18817204301075277, 0.18778280542986436, 0.16380952380952382, 0.05658914728682164, 0.04342273307790556, 2.3333333333333335, 0.06818181818181812, 0.0597198707095582, 0.03560697115384602, 0.0054644808743170206, 0.01863354037267076, 0.016785714285714445, 0.014170692431561974, 0.01767488175255157, 0.018092530369604554, 0.04950495049504955, 0.06666666666666665, 0.3999999999999999, 0.16666666666666674, 0.023999999999999914, 0.04166666666666674, 0.004329004329004421, 0.03125, 0.010869565217391304, 0.005789909015715359, 0.0625, 0.021999999999999933, 0.01055468223669453, 0.003701745108408295, 0.042137718396711196, 0.006085260892953217, 0.07130362032248247, 0.06367461430575035, 0.007311344162503832, 0.03712671509281673, 0.04575163398692818, 0.017374517374517378, 0.02564102564102555, 0.15279503105590067, 0.11264367816091951, 0.045454545454545366, 0.0507246376811595, 0.116557734204793, 0.013550135501354992, 0.14526315789473693, 0.017857142857142794, 0.16666666666666674, 0.008296296296296236, 0.05728350861490266, 0.11682692307692297, 0.08961495045779506, 0.04919148936170209, 0.4200310559006211, 0.01987970876859782, 0.03384615384615394, 0.07755102040816327, 0.13462873004857734, 0.001636661211129269, 0.06309611151870878, 0.05590062111801255, 0.0712379720223175, 0.0005830903790088613, 0.09436090225563924, 0.09573241061130335, 0.10000000000000009, 0.11447172114471742, 0.001406469760900148, 0.1652703731911653, 0.045265038713519945, 0.017831325301204827, 0.015473887814313232, 0.02911564625850345, 0.012402933563416693, 0.004083593562334878, 0.013215859030837036, 0.022368483807888598, 0.007926216783855322, 0.07253770080995202, 0.05225233390736877, 0.03505882352941174, 0.13575327038031718, 0.022457627118644144, 0.043785935426802265, 0.014832535885167388, 0.008818342151675453, 0.07887479316050745, 0.05809979494190007, 0.02427964100141712, 0.06724924012158053, 0.019360269360269383, 0.08579638752052543, 0.00937815611022942, 0.0798273646756499, 0.011993972048471439, 0.030067001675041862, 0.007406069364161679, 0.062315270935960725, 0.09413931318383709, 0.002711864406779754, 0.08904246794871806, 0.19348659003831417, 0.05982608695652187, 0.01328671328671314, 0.11396011396011388, 0.12341772151898726, 0.0014084507042253724, 0.10586011342155026, 0.124031007751938, 0.010658307210031252, 0.006097560975609735, 0.03726495726495722, 0.016528925619834572, 0.016688061617458318, 0.002777777777777857, 0.010504201680672232, 0.2177589852008457, 0.16666666666666674, 0.12288135593220341, 0.18311195445920309, 0.03556034482758615, 0.2058823529411764, 0.05263157894736836, 0.08235294117647068, 0.16249999999999998, 0.005789909015715359, 0.046207497820401, 0.00873015873015881, 0.05978260869565218, 0.2857142857142858, 0.12499999999999997, 0.0714285714285714, 1.5, 0.06666666666666665, 0.06122448979591836, 0.07692307692307687, 0.05263157894736836, 0.13043478260869557, 0.015384615384615295, 0.14987714987715003, 0.09523809523809534, 0.25, 0.06896551724137923, 0.05555555555555558, 0.050000000000000044, 0.024390243902439157, 0.07636363636363619, 0.06454465075154724, 0.011627906976744207, 0.13374466926776155, 0.0017256255392579128, 0.031007751937984607, 0.10344827586206895, 0.012987012987012941, 0.0992767915844838, 0.026315789473684292, 0.07493540051679581, 0.1040723981900453, 0.04248366013071909, 0.05098913346336025, 0.021399456521739177, 0.09082094376212035, 0.01041195110909907, 0.05552608311229006, 0.010952623535405047, 0.0007833920877399293, 0.1966800804828975, 0.05969230769230755, 0.03781143136297009, 0.008925846811107798, 0.07045391255917578, 0.07964601769911499, 0.01468624833110825, 0.016470056156484274, 0.0023686477174848486, 0.012644046094750321, 0.02469470827679785, 0.026762738033968198, 0.06349206349206349, 0.06263681943365595, 0.018706404565630753, 0.012658227848101198, 0.0004934210526316846, 0.02644343608199019, 0.09090909090909083, 0.05365296803652965, 0.0277153558052435, 0.04052197802197796, 0.06166666666666657, 0.09881602914389791, 0.03450292397660811, 0.004497751124437764, 0.007228915662650737, 0.058823529411764656, 0.004108885464817572, 0.03100775193798455, 0.06785714285714282, 0.017094017094017033, 0.00529100529100524, 0.14681440443213292, 0.1256366723259762, 0.0012254901960784687, 0.0691891891891891, 0.4274509803921569, 0.07407407407407418, 0.6153846153846155, 0.0607638888888889, 0.007638072855464206, 0.007973421926910276, 0.40112201963534366, 1.1473559120617947, 0.20326530612244903, 0.0016156862855274887, 0.016330591430468944, 0.0077051187556250395, 0.03981102247171995, 0.03952438567847595, 0.016249368446313868, 0.029150377002558313, 0.004919768014528396, 0.03182510584329644, 0.008535374486095372, 0.07393007154933963, 0.014607314902160244, 0.04511542011252595, 0.03524209646137838, 0.057116032491708955, 0.007664173190976742, 0.0634504296253982, 0.04984827953165416, 0.025572119565399967, 0.03376320867551073, 0.04324974298492857, 0.031521681809986386, 0.020305098486295643, 0.04643231920555512, 0.0675083228384146, 0.0038588247683621095, 0.03347300099813105, 0.042302824231715115, 0.002281334259463523, 0.05178276045383219, 0.016194551832099977, 0.01264399466094955, 0.04361427535565165, 0.03929959805227752, 0.01792704318517019, 0.09064928461541588, 0.01575267853716568, 0.012111259833791382, 0.020973619927091063, 0.06225866018076332, 0.0066114579001050324, 0.020279245096364022, 0.020592087086298554, 0.06652486996477497, 0.057364863636801, 0.0009164252753462237, 0.12756616452024389, 0.06716559213104313, 0.015055549759347588, 0.03795359409412967, 0.092467534435197, 0.06666344685390532, 0.028316630696799985, 0.006745237020997705, 0.021143636242360053, 0.01357870725369586, 0.08657446131824913, 0.03573689320226853, 0.03730344050522468, 0.033087820601158814, 0.07037708319787679, 0.0031586947268422696, 0.05941463342334447, 0.010110146984244986, 0.018942773748354284, 0.025973585488901066, 0.0539337665975375, 0.010915647781973903, 0.05697920887739698, 0.018063419219946936, 0.03450031802134819, 0.042946424988183386, 0.005276490859308083, 0.03285200502489022, 0.0012511876929931162, 0.06359849393987224, 0.006764695641889661, 0.059139360496797584, 0.023943600391796386, 0.032874905115542224, 0.01656827681051571, 0.026591618792275475, 0.06603248764690127, 0.06122443122705659, 0.012085185629684045, 0.07062897497880827, 0.017667811008318986, 0.06148560051459172, 0.025665911184769845, 0.027076283925468486, 0.05754520979888979, 0.03459613442061305, 0.0035269342411458605, 1.0, 0.18181818181818188, 8.333333333333334, 0.016685603777095354, 0.0005418847017106684, 0.053682507706864516, 0.12395257679408561, 0.006612333138519457, 0.05889808866137564, 0.14298666668979054, 0.041983420675568865, 0.030709396677031906, 0.03675677676671653, 0.05422401673861623, 0.010805660715219023, 0.016022367425393175, 0.039679754085163894, 0.03003776600518881, 0.0027264712069145726, 0.391304347826087, 1.875, 1.0, 1.0, 1.0, 0.8958333333333334, 0.025641025641025737, 0.19999999999999996, 0.006454843356346532, 0.05058323718048984, 0.034502187949942906, 0.03362883988997727, 0.016220275096649035, 0.051664208662660575, 0.007755785105866122, 0.03748764446820798, 0.004499801047910571, 0.02671593109687162, 0.039646848849459154, 0.03045428198347098, 0.006277311273997694, 0.02780392544910265, 0.05390180594184914, 0.03829181643281517, 0.03185319092525719, 0.09320217707413704, 0.7647058823529411, 4.6, 1.0, 0.008220428513865384, 0.0047618801613379955, 0.031691092442049165, 0.05110283981189717, 0.030624063784678933, 0.029782335490873207, 0.044223813864385536, 0.0006574363956448623, 0.05888783869970685, 0.010991569442841843, 0.05928880457957327, 1.0, 12.0, 11.0, 0.25, 0.8666666666666667, 4.14, 0.8750000000000001, 12.541666666666666, 1.6577380952380953, 0.39467312348668293, 0.029627188998472102, 0.06192616723936339, 0.06322804372756101, 0.024246767356592213, 0.03153577767615239, 0.01744236161740377, 0.0364377902393146, 0.012541523119797778, 0.07428711103551619, 0.054706185547474535, 0.021666877434255334, 0.022300710168442026, 0.012372635087015655, 0.029272070455980216, 0.04470330781851267, 0.012947851926271875, 0.03925358074123197, 0.04788690361466928, 0.040996364022523255, 0.01325060540001237, 11.0, 10.666666666666666, 3.0, 2.4285714285714284, 0.6666666666666666, 0.3499999999999999, 1.2222222222222223, 0.004943274499997499, 0.03816943311944095, 0.0669831949603646, 0.05124686475595401, 0.03042770928236616, 0.02181717038636544, 0.001286297073157337, 0.0199748748352694, 0.023979908771432485, 0.02473114749295753, 0.022633196380150773, 0.022728841332162932, 0.021903158354436684, 0.04790579041331672, 0.03689213343075829, 0.03332920699467082, 0.02529567106825455, 0.04447301659009864, 0.03415132503933352, 0.015446382929475573, 0.08867690594513064, 0.008051252447768257, 0.04815180608032171, 0.005747060744168598, 0.0021616398222390966, 0.04987201504020856, 0.0076169370373720445, 0.009365190552959564, 0.010509306161070023, 0.057365093730254946, 6.333333333333333, 7.5, 2.25, 2.0, 0.09090909090909095, 0.5, 2.981481481481482, 2.5714285714285716, 0.008151973185923684, 0.03112573847682108, 0.00603300466000922, 0.09822575993155312, 0.022447678650818065, 0.02565736877703192, 0.03648189477650023, 0.04413360839569276, 0.004012894506091555, 0.0844275020947178, 0.047488402787904456, 0.020326800003361546, 0.05168651738024661, 0.016479335537151422, 0.0029785322793536083, 0.03730642450958003, 0.024857290926510987, 0.04095907361146774, 0.00695793930738007, 0.029187267153166625, 0.02995530432373418, 0.052406977440784236, 1.1, 2.8, 1.3181818181818181, 0.5714285714285714, 6.0, 0.06576091757400508, 0.03550808623016828, 0.010344996168920487, 0.037451295062371964, 0.030641662444667275, 0.014440738185427137, 0.0076782548488044874, 0.005771264570704326, 0.07429082747135701, 0.010514588743169817, 0.024586614215775963, 0.046635143968170686, 0.002347143833195638, 0.04196504166501816, 0.004690607581945695, 0.041456045844622404, 0.0027914638731582767, 0.023491320467908156, 0.057849654206953455, 0.02672582633096364, 0.02119033811696467, 0.06540376108027503, 0.031650559850931535, 0.03413195327939885, 0.07313756082212408, 0.7897727272727273, 1.7857142857142854, 4.6, 0.33333333333333337, 0.25, 1.0, 0.3500000000000001, 0.1428571428571427, 0.6666666666666667, 2.5, 1.0, 7.75, 0.3333333333333333, 0.5, 0.33333333333333326, 0.6875, 0.27272727272727265, 0.0714285714285714, 4.666666666666667, 0.005649990463984848, 0.01782035134469307, 0.07952614931818563, 0.013975859403270962, 0.0021927553460921426, 0.02658219484800223, 0.07248024068808888, 0.018684082527071204, 0.03194119193297626, 0.0002625488259149507, 0.016964501213492036, 0.0005841852468943798, 0.0005898340558224469, 0.13906636757932864, 0.034544399834192156, 0.0012069837873522364, 0.0340090987380078, 0.036511275757688096, 0.08337122815430642, 0.02467845671072044, 0.05300212706810474, 0.25, 0.19999999999999996, 0.2, 0.25, 0.08011153738202328, 0.06872545574441766, 0.020937387849483874, 0.022104713023579435, 0.03211522267445718, 0.03003079910553062, 0.04634872282569935, 0.09105440339725707, 0.026711962622716683, 0.020195556267405303, 0.08320841556998626, 0.1362293674367629, 0.09447206057226303, 0.018320117270644316, 0.03283909725362942, 0.07442208228613553, 0.08339044108926509, 0.012237086877478204, 0.056127865101113554, 0.04724984677247314, 0.02238478516276294, 3.9166666666666665, 2.142857142857143, 0.5, 0.7500000000000001, 0.2857142857142858, 2.5, 0.2857142857142858, 0.04650507926839895, 0.019869224496097265, 0.02838977641750716, 0.0013070810766508212, 0.06791808454722185, 0.025965051225836287, 0.01812756385673186, 0.0021816847261470007, 0.04448821505318991, 0.04241827914026271, 0.010516615564095768, 0.014458895355834613, 0.07454629816173805, 0.05586413280225304, 0.017893668147027374, 0.0610051416444453, 0.017079058776907, 0.06447509227982204, 0.010522627141879544, 0.01578561379223568, 0.015158173357868355, 0.06539735099337743, 0.7440729483282675, 0.18437001594896332, 0.609375, 1.3306317742407971, 0.6089707798250512, 1.4450949859856743, 1.0035373187124157, 0.07814934675776099, 0.31135684399282737, 0.02588866532528503, 0.7726107226107225, 0.05684923862801186, 0.049756721396539735, 0.0239384014168641, 0.021373741188771705, 0.04992999915995391, 0.11336423475774839, 0.02540850471782731, 0.1038874013263111, 0.01588821132433588, 0.031149635605361627, 1.0, 6.0, 0.03761552138965669, 0.058056268377579066, 0.02847367696347798, 0.06393843665714792, 0.012022520043310002, 0.05878051661429003, 0.061530580749510684, 0.0032054008077311317, 5.333333333333333, 0.75, 1.0, 0.08333333333333333, 11.0, 3.0, 5.0, 2.0, 0.5, 1.0, 1.0, 0.06450821945523416, 0.013425624795975089, 0.024456175675539343, 0.03790298742116896, 0.03156168365944192, 0.03604441416895304, 0.02515371860673934, 0.07952317034754829, 0.016837531243124784, 0.011305572472420318, 4.5, 0.33333333333333326, 0.5, 0.08516183613114452, 0.002191265412272251, 0.011343294861621686, 0.006348369021567913, 0.005539208804748372, 0.05990823835553211, 0.05097203113877592, 0.01865205807770089, 0.03885808615603752, 0.05, 1.5, 0.3333333333333333, 0.503647733194372, 1.1695873374788015, 0.881203007518797, 2.80249433106576, 0.030832949838932328, 0.8788870703764321, 9.840491574067227e-05, 0.09966948969734492, 0.08986062941704683, 0.027000291496761527, 0.00023917200754163212, 0.007949605713489488, 0.002490822874753461, 0.01535172913745148, 0.015497302771792313, 4.222222222222222, 5.6911764705882355, 0.040816326530612096, 7.0, 1.0, 0.7999999999999999, 1.6666666666666665, 1.4, 0.00945836977413041, 0.02947632642292446, 0.0524071616153006, 0.022607081781570577, 0.01031855264442059, 0.0024033478861785235, 0.04046530144007085, 0.057259624487299245, 0.08314393427820634, 0.05602468163318888, 0.1377248120567732, 0.5582179877297312, 0.24580603791896302, 0.18053131863873548, 0.09810318311040685, 0.2638490437704622, 0.08872157620805134, 0.13073835512428902, 0.2530465949820787, 1.08300395256917, 0.7105263157894737, 3.1855072463768117, 1.8496168582375476, 0.5434173669467786, 0.013157894736842276, 0.42187499999999994, 0.05494505494505494, 0.059720857451537816, 0.00976089635936411, 0.04431993961372234, 0.05198800301182083, 0.047758655616327944, 0.06874768694170445, 0.0689049600499289, 0.047276488748431066, 0.014580532558628413, 0.03506259840830605, 0.3636363636363637, 0.3333333333333333, 0.08333333333333333, 1.5, 1.0, 5.333333333333333, 2.0, 0.33333333333333326, 0.04999999999999999, 2.0, 4.0, 1.0, 4.0, 4.0, 1.0, 2.0, 1.0, 0.028543604544360033, 0.04766333554568527, 0.0050622935702119174, 0.1131432548506421, 0.019493862583478263, 0.12133328119379214, 0.0005492064271316573, 0.05642370582657807, 0.03932903856997358, 0.00636487312874501, 0.04379557918010354, 0.01544657354302306, 0.03648695892823159, 0.030872198437756116, 0.04597278675916537, 0.03936925258295591, 0.03518801306093909, 0.017518335406738715, 0.4444444444444444, 1.8333333333333335, 1.0, 0.5, 3.5, 0.4211288230617967, 0.16691482729427284, 0.037953624316498076, 0.14622783425109498, 0.02255677529809361, 0.20800084039410868, 0.6550893733398656, 3.333333333333333, 3.0, 0.8571428571428569, 1.0, 2.3333333333333335, 0.018915091999251912, 0.02906948264158616, 0.037349801676029394, 0.05651734052037117, 0.0017394498793693015, 0.046524454950981516, 0.06106441848935064, 0.12230477460563463, 3.25, 0.06240047580347566, 0.03284502844661253, 0.03775333509148176, 0.04942636567685585, 0.04442905852236066, 0.041963683761425306, 0.06736471128269683, 0.021000626052699728, 2.75, 3.0, 0.41666666666666674, 3.0, 1.0, 1.25, 1.0, 3.0, 3.0, 1.0, 0.3333333333333333, 2.0, 0.7500000000000001, 0.7037037037037036, 0.06666666666666672, 1.2777777777777777, 0.3333333333333333, 0.12500000000000006, 0.3333333333333333, 3.0, 0.1904761904761906, 0.3999999999999999, 0.24999999999999994, 0.40000000000000013, 0.11111111111111116, 0.19999999999999987, 0.11111111111111116, 3.0, 0.3333333333333333, 1.0, 0.7857142857142858, 3.0, 0.25, 0.12500000000000006, 1.0, 0.19999999999999996, 0.11111111111111116, 0.5, 3.0, 1.0, 1.0, 0.5, 3.0, 1.0, 1.0, 3.0, 3.0, 0.19999999999999996, 0.25, 5.0, 0.3333333333333333, 0.19999999999999996, 0.11111111111111116, 2.0, 1.5, 2.6666666666666665, 0.6363636363636365, 0.07142857142857151, 0.33333333333333326, 0.4666666666666668, 0.5, 0.04566908121020185, 0.009983273610117083, 0.01904419300805101, 0.04369848425632628, 0.016818848906325633, 0.05759833226795973, 0.05366908692485026, 0.05264715913050506, 0.07207755967111679, 0.008824713488732837, 2.4285714285714284, 0.13513491161452074, 0.35324675324675314, 0.026675008531452618, 0.09201607469766367, 0.05166856330014223, 0.1977597911227154, 0.7641562110748936, 0.11222562291207638, 0.2591205509507557, 1.0, 4.0, 2.0, 3.5, 2.4444444444444446, 0.2500000000000001, 0.08823529411764705, 0.6527777777777779, 0.1428571428571428, 0.5, 0.75, 1.0, 0.5, 0.42857142857142866, 2.4, 0.6666666666666667, 1.0, 1.690909090909091, 0.05263157894736842, 0.2397216951296649, 0.20573440643863172, 0.18514285714285714, 0.14754098360655724, 0.5034161490683232, 0.33528980190755675, 0.0695187165775401, 0.24230769230769225, 0.09473684210526319, 0.06582192589536998, 0.01464758372921192, 0.019465833512614508, 0.014364954901010387, 0.05130309528766306, 0.05398939273341023, 0.019838360612393746, 0.03257039053751307, 0.007059846070689974, 0.02014364671519042, 0.0012378475882587538, 0.027695126060717397, 0.014693502975368077, 0.055897800798310984, 0.15486475464839464, 0.2478734977047005, 0.24500024285003552, 0.011593674547584329, 0.5921151131414032, 0.1046658221403165, 0.3333333333333333, 0.8750000000000001, 0.33333333333333326, 1.0, 0.5, 1.0, 0.5, 3.0, 1.0999999999999999, 0.25, 0.09090909090909095, 0.008333333333333326, 0.8181818181818181, 0.19999999999999996, 0.025641025641025685, 0.625, 0.5000000000000001, 2.0, 0.6666666666666667, 0.2857142857142857, 0.16666666666666666, 2.0, 0.6000000000000001, 0.15555555555555559, 0.15384615384615374, 1.4, 0.9, 0.25, 0.01851851851851864, 0.11111111111111116, 0.0714285714285715, 0.5833333333333335, 0.05263157894736836, 0.16666666666666674, 0.19387755102040818, 0.5000000000000001, 0.6666666666666667, 0.33333333333333326, 1.0, 2.0, 1.0, 1.1428571428571428, 0.33333333333333326, 0.7142857142857143, 2.0, 0.33333333333333326, 0.5, 0.5, 2.0, 0.5, 0.8, 1.0, 0.7142857142857143, 0.6, 0.25, 2.0, 0.5000000000000001, 0.7142857142857143, 0.6, 0.25, 2.0, 0.5000000000000001, 2.0, 0.25, 0.25, 0.5, 1.08, 0.25, 0.5, 1.0, 2.0, 0.1428571428571428, 0.5, 2.0, 0.5, 2.0, 0.25, 0.6666666666666667, 0.5, 0.5, 1.0, 2.0, 0.5, 0.16666666666666666, 1.0, 0.3999999999999999, 14.666666666666666, 0.08708339276375208, 0.042395782799122615, 0.07282485194484599, 0.05098235810727906, 0.000739750261040931, 0.018295390627312922, 0.5591397849462367, 1.1379310344827585, 3.9849624060150375, 0.06293706293706287, 0.031250000000000056, 0.7333333333333334, 0.0714285714285715, 0.3999999999999999, 0.02990668360412637, 0.08771264149750208, 0.01625063403987152, 0.058587961107650716, 0.01003324065464777, 0.0068947028594515064, 0.0106697338175145, 0.0260666849907144, 0.022429388654402686, 0.013468065055928475, 0.08085992036816794, 0.055574427215104395, 0.02021889501663921, 0.0738314774693068, 0.02485151426051159, 0.10610406751602196, 0.022186832944846097, 0.0007276926377080039, 0.01853617336137171, 0.015136440404176946, 0.09763746964487507, 0.045949867771678095, 0.01714897051578045, 0.018199658746946092, 0.09976326749996402, 1.7999999999999998, 1.75, 0.6666666666666667, 1.0, 0.33333333333333326, 0.019010222141974537, 0.04137429946064146, 0.06514708213341523, 0.03590767554140014, 0.010659542394405168, 0.0029105919198352927, 0.00023523905354752076, 0.06530201037750967, 0.06429995284529805, 0.8095238095238096, 0.5833333333333333, 0.33333333333333326, 0.5734265734265733, 2.6904761904761907, 1.7142857142857144, 0.5, 0.05763419321515741, 0.22466652680897178, 0.013634475204894783, 0.1232392365135728, 0.047171687669887746, 0.2666862756083439, 0.029589875439954148, 0.05484198376386715, 2.0000000000000004, 3.5714285714285716, 0.95, 0.46341463414634154, 1.3863636363636365, 0.9249999999999999, 0.7959183673469389, 1.1136363636363638, 0.5714285714285713, 0.34033819776135, 0.04055113802159324, 0.15215553853943073, 0.05334276911597266, 0.09510500283417785, 0.020459474677204426, 0.0751363648323698, 0.06406522528325877, 0.1928218944587074, 0.07437140313614991, 0.08759532979160645, 0.09783938644906864, 0.03438592874268884, 0.04496818970503185, 0.24581614529477352, 0.0003579966978288582, 0.1240671031096562, 1.6, 0.6666666666666666, 0.5, 0.5238095238095237, 0.12500000000000006, 5.0, 5.0, 1.4000000000000001, 0.04615384615384617, 0.44230769230769224, 0.48571428571428565, 0.22222222222222232, 0.09615384615384612, 0.08641975308641985, 0.125, 0.16666666666666674, 0.10769230769230773, 0.19166666666666676, 0.36363636363636354, 0.8750000000000001, 0.2800000000000001, 1.5, 1.0, 0.6666666666666666, 7.300000000000001, 0.6916666666666665, 0.2857142857142857, 0.38461538461538475, 0.5185185185185185, 0.22727272727272718, 0.7111111111111112, 0.19999999999999996, 0.5, 1.5, 0.75, 0.7777777777777778, 0.125, 1.3333333333333335, 1.5, 0.33333333333333326, 0.75, 0.33333333333333326, 1.5, 0.5, 0.12, 0.1428571428571427, 0.4285714285714286, 1.5, 0.5, 1.0, 1.5, 0.9444444444444446, 0.8333333333333333, 1.0, 1.0, 1.5, 0.5, 2.0, 0.19999999999999996, 1.0, 0.3999999999999999, 0.002397532977547894, 0.053654395099641865, 0.0521098707014912, 0.012561242475721861, 0.00016805910971891692, 0.010653851734645269, 0.05995922784194904, 0.006053172237859992, 0.013422180047483195, 0.04281913505168706, 0.012814655763168719, 0.013415751738513318, 0.03037007331290122, 0.014648979108627707, 0.02744955211152409, 0.021119669411124555, 0.08575032724956284, 0.006866601713824057, 0.2, 0.6666666666666666, 0.15909090909090903, 0.2941176470588236, 0.17647058823529416, 0.19999999999999996, 1.0, 0.6, 0.25, 0.06826256474143805, 0.020113011413498635, 0.05460519578487017, 0.02820732076333926, 0.06429316832313092, 0.03960621212608884, 0.004985007466622534, 0.032733713176234094, 0.08588240194994573, 0.7142857142857142, 1.3333333333333335, 3.5000000000000004, 1.8888888888888886, 0.5, 0.625, 0.3533834586466165, 0.3125, 2.5999999999999996, 0.11111111111111116, 0.28571428571428564, 1.5, 1.0, 0.07142857142857136, 0.16666666666666674, 1.0, 0.33333333333333326, 0.5555555555555557, 0.5, 0.11111111111111109, 0.33333333333333326, 0.5, 0.25, 1.3333333333333335, 0.16666666666666674, 1.3333333333333335, 0.5, 0.3333333333333333, 0.5, 0.5, 1.3333333333333335, 0.5599999999999999, 0.6049382716049382, 0.5535714285714285, 2.111111111111111, 1.2916666666666667, 0.19999999999999996, 1.3333333333333335, 0.5, 0.33333333333333326, 0.2, 0.25, 0.39999999999999997, 0.06168046307324329, 0.03869871450680646, 0.05704730301255776, 0.03398393341269929, 0.0035198453824366684, 0.0317595332778824, 0.10204061142211274, 0.04958070350492905, 0.19018944349299083, 0.07063508297666506, 0.05378230753893971, 0.008221903220904573, 0.14890858407202445, 0.07195792493425764, 0.11359656633753522, 0.008803137246571785, 0.03603809355415414, 0.09614434508761532, 0.051313771650993406, 0.03931459288126483, 0.029066538872542513, 0.0006738035870640257, 0.029037124052563854, 0.029534777152199685, 0.012951715726590127, 0.012592069862832431, 0.021462131178349945, 0.006578680820030868, 0.02399114173228347, 0.00521885451766213, 0.03146412154055612, 0.0033779012515260656, 0.18848777753286577, 0.0150109379519679, 0.007837797655050653, 0.03230822196890549, 0.026413032283664907, 0.02056470989260183, 0.007019929833373222, 0.06588064749939591, 0.009234722556813573, 0.7942583732057419, 0.03401360544217675, 0.042553191489361736, 1.12, 0.2857142857142857, 0.17283950617283939, 0.3022774327122152, 2.0, 1.6, 2.0, 0.06666666666666662, 0.5, 0.8666666666666668, 0.75, 0.08283054373479798, 0.003434408142928197, 0.08564813367757089, 0.08987501439392649, 0.04416178238771392, 0.025642144371726978, 0.00333223943786179, 0.027590493785682534, 0.04119780913127205, 0.0660414280472766, 0.005052410289857603, 0.039182359567512905, 0.013343851909171919, 0.03200036624167361, 0.001422697101797248, 0.011048572462975038, 0.015050852349686344, 0.03841034023075144, 0.034595491901324965, 1.2000000000000002, 0.5999999999999999, 0.6666666666666667, 1.6666666666666665, 0.05052776486444589, 0.002303109301716671, 0.03526951703700477, 0.012448701394342938, 0.05409227409034703, 0.052476746096247515, 0.006329343387622786, 0.0038136368449000558, 0.019728102345628343, 0.016679281114520963, 0.0005012251573833261, 0.44444444444444436, 0.5, 1.0, 0.75, 0.11111111111111109, 0.006405871548771582, 0.00039582047966559003, 0.014746052376972766, 0.08284754430754554, 0.011145400098229945, 0.044426351427792436, 0.009288455481722883, 0.0008166634658869468, 0.011776348059274256, 0.07929343060876623, 0.009873848827683602, 0.02247944621248791, 1.9, 1.5, 0.01466978945172025, 0.04465219142558447, 0.05711163757044068, 0.12295828028287006, 0.008697983888766985, 0.006193893815865058, 0.019568285246656582, 0.005324579111063913, 0.0013711022580023104, 0.03554062976130017, 0.03124353912976968, 0.0535714285714286, 0.2964285714285715, 0.8545454545454544, 0.6851851851851852, 0.20000000000000012, 2.402777777777778, 0.3333333333333333, 0.622596153846154, 0.13286713286713284, 1.4029411764705884, 0.5829787234042553, 0.09161290322580648, 2.3645833333333335, 0.9915254237288137, 0.025384615384615384, 0.028225806451612802, 0.005405405405405603, 0.008183306055646452, 0.14285714285714285, 0.052631578947368474, 0.10453886665507665, 0.03032165101714027, 0.024245779739759814, 0.04636453126377405, 0.03114171360010022, 0.007556622691160625, 0.07509206167755354, 0.011236638073273653, 0.04490001606073149, 0.04087950219928142, 0.0037880401225266745, 0.02301021811982642, 0.006437840146272548, 0.060805472891186534, 0.020566281686829845, 0.003325351470785203, 0.011647620984840292, 0.005972446571890064, 0.012116383189743785, 0.015337352090426344, 0.005105787483644424, 0.011667109555350675, 4.357142857142857, 1.0, 22.0, 5.190476190476191, 0.5, 3.0, 0.19999999999999996, 2.888888888888889, 2.5, 9.0, 3.333333333333333, 1.0, 6.0, 1.5, 0.5, 2.0, 2.6666666666666665, 0.28260869565217384, 2.4280185758513935, 1.0980473618612383, 0.2088815789473685, 0.18012422360248434, 0.02615384615384618, 0.45155993431855496, 1.6549865229110514, 0.006018518518518482, 0.13821138211382109, 0.07004608294930888, 0.25, 1.0, 2.0, 2.0, 0.125, 1.0, 2.0, 2.0, 2.3333333333333335, 0.6923076923076922, 0.10000000000000009, 1.6250000000000002, 0.5, 2.3333333333333335, 1.0, 2.0, 0.5, 0.75, 0.33333333333333326, 0.6666666666666667, 0.125, 0.23809523809523808, 0.6153846153846154, 1.0, 0.8040816326530614, 1.0588235294117645, 1.0, 0.16666666666666674, 1.0, 1.0, 1.0, 1.0, 0.5, 1.0, 1.0, 1.0, 1.0, 1.4285714285714284, 1.0, 0.3333333333333333, 0.5, 0.3499999999999999, 1.0, 0.24999999999999994, 0.6000000000000001, 0.19999999999999996, 1.0, 1.0, 1.0, 1.0, 0.19999999999999996, 0.8, 0.015873015873015817, 0.125, 0.7500000000000001, 0.25000000000000006, 0.375, 1.0, 0.16666666666666674, 0.5277777777777778, 4.0, 0.5000000000000001, 0.5000000000000001, 0.38461538461538464, 0.25, 0.75, 0.10000000000000009, 1.0, 1.5, 0.21212121212121196, 0.33333333333333326, 0.8, 1.0, 1.0, 0.5, 1.0, 0.5, 0.33333333333333326, 1.0, 0.3333333333333333, 0.3333333333333333, 0.5, 0.25, 1.0, 0.25, 0.25, 1.0, 0.125, 1.0, 0.09090909090909083, 0.23076923076923084, 2.0, 0.7142857142857143, 2.0, 1.0, 0.6666666666666667, 1.0, 1.0, 5.0, 0.25, 1.0, 1.0, 1.0, 1.0, 1.0, 0.3999999999999999, 0.5000000000000001, 0.3333333333333333, 0.22727272727272718, 1.0, 0.8, 1.0, 1.0, 0.11111111111111109, 0.19999999999999996, 0.09090909090909091, 1.0, 0.6000000000000001, 1.0, 0.6, 1.5714285714285712, 0.5555555555555557, 2.0, 0.11111111111111116, 0.3333333333333333, 1.0, 1.0, 0.5000000000000001, 0.33333333333333326, 0.6666666666666667, 1.0, 1.0, 0.5, 0.6666666666666667, 1.0, 0.33333333333333326, 1.0, 1.0, 1.0, 0.19999999999999996, 0.19999999999999996, 0.6000000000000001, 0.19999999999999996, 1.0, 2.0, 2.0, 0.25000000000000006, 0.19999999999999996, 1.0, 2.0, 1.0, 1.0, 0.052631578947368474, 0.8999999999999999, 0.6666666666666667, 1.0, 1.0, 0.818181818181818, 0.10000000000000009, 0.10000000000000009, 0.5, 0.3999999999999999, 1.0, 1.16, 0.11111111111111116, 0.5, 0.21212121212121218, 1.0, 1.0, 0.2857142857142858, 0.3999999999999999, 0.125, 0.3333333333333333, 0.5, 0.38461538461538464, 1.0, 2.0, 0.3333333333333333, 0.25, 0.1111111111111111, 0.125, 9.0, 1.0, 1.0, 0.5, 1.0, 0.3333333333333333, 1.0, 2.0, 0.1333333333333333, 0.9032258064516129, 4.166666666666667, 9.0, 1.0, 0.12872194228126443, 0.3046683046683047, 2.5, 1.0, 0.6000000000000001, 0.5, 1.0, 0.2, 0.25, 0.33333333333333326, 0.33333333333333326, 1.0, 1.0, 1.0, 1.0, 0.09090909090909095, 2.0, 1.0, 1.0, 0.6666666666666667, 0.19999999999999996, 1.0, 1.0689655172413794, 0.5, 3.8, 1.5, 1.0, 2.0, 0.5, 0.28571428571428564, 0.5, 1.0, 1.0, 1.0, 0.33333333333333326, 1.0, 0.33333333333333326, 0.5, 0.19999999999999996, 0.3846153846153846, 1.0, 1.0, 1.0, 1.0, 1.0, 0.3333333333333333, 1.0, 1.0, 1.0, 1.0, 3.5833333333333335, 0.09090909090909083, 1.0, 1.0, 1.0, 0.2500000000000001, 1.0, 0.08333333333333326, 0.5857142857142856, 1.0, 1.0, 4.0, 1.0, 1.0, 0.75, 1.0, 1.3333333333333335, 1.6666666666666665, 1.0, 2.3333333333333335, 0.19999999999999996, 0.5, 0.11111111111111116, 1.0, 1.0, 1.0, 1.0, 0.6, 0.25, 0.5, 1.0, 1.3333333333333335, 1.0, 1.0, 1.0, 1.0, 0.3333333333333333, 0.5, 0.48571428571428565, 0.08088235294117656, 0.5794871794871795, 0.06363636363636364, 0.1375000000000001, 0.17962962962962978, 0.10367892976588623, 0.06666666666666661, 0.18750000000000006, 0.09123175394003563, 0.06597164594687199, 0.0393479917100433, 0.010017092351477228, 0.002658186936988768, 0.03286241885319884, 0.051392486189015714, 0.004726582824767092, 0.07619234984963885, 0.09791322507436265, 0.001241782889784086, 0.4444444444444444, 0.16666666666666674, 0.6666666666666667, 0.484848484848485, 0.1846153846153845, 0.24444444444444438, 0.13636363636363627, 1.9333333333333336, 0.5, 1.0, 0.6666666666666667, 0.4485714285714285, 0.6498599439775912, 0.023255813953488393, 0.22751322751322745, 0.45454545454545453, 0.10947368421052621, 0.3265306122448981, 0.3999999999999999, 0.07160878813252879, 0.06575135531962953, 0.09813704533863883, 0.035632667839211804, 0.025183109118086813, 0.01296408395711068, 0.012565023313726085, 0.06938855588503987, 0.0399800116635727, 0.10795273545282122, 0.030648738368990118, 0.05807929760527918, 0.01344926756055383, 0.0173787436795022, 0.04151304262106854, 0.04291751083893173, 0.024679189649224272, 0.050411502528522854, 0.8333333333333333, 0.06704596042854195, 0.009181578379086583, 0.050408606894591375, 0.0312766075867223, 0.0024321676355236505, 0.03490974929836879, 0.024787817425569268, 0.06573286789204004, 0.0006942772579228803, 0.017045925674657077, 0.049870236935150414, 0.14691760646355836, 0.07544071033606967, 0.07327008158194015, 0.1085661704253677, 0.08861418332927469, 0.1919298542539814, 0.0659682899207248, 0.0521669290326727, 0.0413445561781308, 0.04752489362436278, 0.027193719241370217, 0.012141829848434519, 0.04842915655764804, 0.07036337306197026, 0.0003213017723086505, 0.030087054728798638, 0.06441292075567419, 0.02164282671073164, 0.004230915085049545, 0.04235172905304908, 0.039530114458068456, 0.0363530107954996, 0.05700328830637823, 0.10580541300270303, 0.014749408896566032, 0.0214886740297866, 0.1441141695736717, 0.15146095701370826, 0.023034398034398107, 0.022161422708618327, 0.09219119805865973, 0.0402400109506879, 0.9444444444444444, 2.5, 1.0, 0.3333333333333333, 0.125, 0.33333333333333326, 1.0, 0.6500000000000001, 0.09090909090909083, 0.3076923076923077, 0.06508875739644968, 0.24631578947368424, 0.10294117647058817, 0.41666666666666674, 0.25438596491228077, 0.8, 3.5, 0.8, 0.05555555555555558, 0.6666666666666667, 0.0014419003963571458, 0.0546379809314135, 0.05499468499885772, 0.07778500865984204, 0.01018562589243217, 0.06817128396561485, 0.0020243485972891544, 0.24844174021668486, 0.05475673591949353, 0.04944251570335041, 0.01436157947099592, 0.02146229397825544, 0.0746140603392318, 0.021883156922703036, 0.0546440154440154, 0.11386861313868622, 0.11206814698262411, 0.01838040255890145, 1.387364771980157, 0.1573741007194244, 0.2824331510968832, 0.15500222254032603, 0.15920163657730943, 0.06066453243094162, 0.10218848995476686, 0.0002651005342796114, 0.0062088705364417626, 0.001619781119451717, 0.05476361540366231, 0.03706253142921157, 0.06280515218147567, 0.09555605649568191, 0.0008446067821068465, 0.0014844652430174732, 0.7142857142857143, 0.07142857142857136, 0.07692307692307707, 0.10000000000000009, 0.6666666666666666, 0.7, 1.5, 1.0, 0.16666666666666666, 0.5, 0.16666666666666674, 0.33333333333333326, 0.018181818181818136, 0.11428571428571425, 0.75, 0.5, 0.7, 0.007407407407407381, 0.125, 3.3333333333333335, 0.2857142857142858, 0.75, 1.1, 0.7777777777777779, 0.3125, 0.4565217391304348, 1.5714285714285712, 0.7243107769423558, 0.1875, 1.0, 0.8333333333333333, 0.5, 0.29411764705882354, 0.8, 0.23873873873873871, 0.14583333333333334, 0.75, 0.6666666666666667, 0.31250000000000006, 6.166666666666667, 3.5, 0.33141025641025634, 0.11111111111111108, 1.0705882352941178, 0.06060606060606045, 0.1961639058413252, 0.000337040781934737, 0.9136212624584719, 0.2900223380491437, 0.03737373737373737, 0.008136363743737149, 0.012240245104888806, 0.032400259677637065, 0.004038999510544903, 0.03634025514920859, 0.00140613167008451, 0.10151100046324134, 0.0015394495121938024, 0.02296260803464313, 0.03718039983389695, 0.753968253968254, 0.06688963210702349, 3.0374999999999996, 0.17216117216117205, 0.034090909090909144, 0.07755102040816318, 1.045267489711934, 0.16517857142857154, 0.4291115311909263, 0.022766081724252627, 0.057469842124203405, 0.01407356178906701, 0.02589888943552839, 0.03247340313179411, 0.023718612016724042, 0.012534880102658656, 0.004158971235460623, 0.0034121258558454633, 0.023084911773714953, 0.027803597659354223, 0.0182326172426526, 0.006707027540360915, 0.03303469669030638, 0.003292510541179345, 0.039311822393107904, 0.00233342605973847, 0.04703802686364534, 0.033294023248808764, 0.043773692532420264, 1.9999999999999998, 0.6666666666666667, 0.25, 0.4166666666666667, 2.375, 0.7142857142857142, 3.0, 0.45714285714285696, 0.7500000000000001, 5.750000000000001, 0.25490196078431365, 0.42499999999999993, 0.9047619047619049, 1.3125, 0.15702479338842965, 1.5096153846153848, 2.7142857142857135, 0.4, 0.971014492753623, 0.047619047619047575, 0.9090909090909092, 0.28571428571428564, 0.16666666666666663, 0.07999999999999992, 0.11111111111111116, 0.8571428571428572, 0.19999999999999996, 2.0, 0.19999999999999996, 1.0, 0.19999999999999996, 0.6666666666666667, 0.6666666666666667, 1.0, 0.16666666666666674, 0.19999999999999996, 0.6666666666666667, 0.5000000000000001, 0.19999999999999996, 2.0, 1.0, 0.75, 0.049999999999999954, 0.48148148148148157, 0.16883116883116883, 0.8333333333333333, 0.5384615384615384, 0.07692307692307696, 0.4285714285714286, 9.0, 2.6666666666666665, 0.07692307692307707, 0.6666666666666667, 0.8, 0.19999999999999996, 0.33333333333333337, 0.10294117647058826, 0.026737967914438568, 0.375, 0.31205673758865266, 0.4471153846153846, 0.010370370370370273, 0.46666666666666684, 0.8823529411764706, 0.6666666666666667, 0.4545454545454546, 0.02666666666666668, 0.27840909090909083, 0.06666666666666665, 0.09375000000000006, 0.09311740890688247, 0.3999999999999999, 0.11111111111111116, 0.6666666666666667, 0.21212121212121218, 0.2222222222222222, 0.25, 0.13636363636363627, 0.33333333333333326, 3.0, 7.476190476190475, 0.5, 0.45454545454545453, 0.031250000000000056, 0.3344481605351171, 1.2857142857142856, 0.6666666666666667, 1.25, 0.057471264367815994, 0.26086956521739135, 0.1428571428571428, 0.6666666666666667, 0.6666666666666667, 0.33333333333333326, 0.2777777777777777, 0.25, 0.125, 0.6666666666666667, 0.6666666666666667, 0.4583333333333335, 0.1428571428571428, 0.19999999999999996, 0.19999999999999996, 0.2857142857142858, 0.6666666666666667, 0.375, 0.6666666666666667, 1.0, 2.727272727272727, 0.5, 1.4, 0.5, 0.7333333333333335, 1.0, 0.375, 0.25, 2.7142857142857144, 0.19999999999999996, 0.6666666666666667, 0.25, 0.6666666666666667, 0.11111111111111116, 0.5, 0.6666666666666667, 0.6666666666666667, 0.6666666666666667, 0.4444444444444444, 0.3571428571428572, 0.5, 2.8, 4.0, 1.0, 0.6000000000000001, 0.0042328778314982855, 0.023435696810229396, 0.017267047189284783, 0.02597302331960762, 0.0010679719135605022, 0.0683130859781917, 0.06269230712580286, 0.7595307917888564, 0.1840277777777777, 0.19744922059518188, 0.15942028985507248, 0.19999999999999996, 0.12727272727272715, 0.04761904761904768, 0.07999999999999992, 0.13636363636363646, 0.06944444444444459, 0.09035916824196608, 0.058730158730158695, 0.026525198938992023, 0.0729075212174422, 0.41422180160027516, 0.03719797830374753, 0.00744108017425655, 0.1444272227701846, 0.017701611481363858, 0.17005279155335148, 0.05890019860973188, 0.431818181818182, 0.1428571428571428, 0.11111111111111116, 0.2941176470588236, 0.05769230769230764, 0.18181818181818188, 0.1428571428571428, 0.024352807425970797, 0.04555985878060316, 0.10673811765855448, 0.016660845507130356, 0.016914596919135303, 0.019159215960866678, 0.014201602589142857, 0.024139707014369197, 0.15241879494490673, 0.023273652126521396, 0.13004050204735612, 0.1398373983739838, 0.18991472005932525, 0.04383329324882582, 0.19685521016723756, 0.04031454894836212, 4.0, 0.6000000000000001, 0.19999999999999996, 14.083333333333334, 0.14285714285714293, 0.125, 0.4117647058823529, 0.0625, 0.44, 0.04938271604938275, 0.015873015873015817, 0.125, 0.07142857142857151, 0.4444444444444444, 0.1923076923076923, 0.23076923076923078, 3.1904761904761902, 0.1636363636363637, 0.375, 0.14399999999999993, 0.7045454545454548, 0.33333333333333326, 0.3613445378151262, 0.717171717171717, 1.7999999999999998, 0.6000000000000001, 0.40000000000000013, 0.1428571428571428, 1.3333333333333335, 3.666666666666666, 0.1428571428571428, 0.375, 0.6000000000000001, 0.10000000000000007, 0.13636363636363633, 1.1428571428571428, 0.2121212121212122, 0.06666666666666662, 0.037037037037037104, 0.125, 0.027948903026538817, 0.013321427837749983, 0.0105973061911686, 0.013565066857181361, 0.04821182571161767, 0.01719273499915126, 0.049788283931560366, 0.030949448745015137, 0.2705882352941176, 0.1891891891891892, 0.15625, 0.23260869565217387, 0.10256410256410249, 0.36094674556213036, 0.5046296296296298, 0.19580419580419572, 0.10833333333333325, 0.6, 0.25, 0.33333333333333326, 2.5, 0.25, 1.8181818181818183, 0.5, 0.4399999999999999, 0.2500000000000001, 0.33333333333333326, 0.1142857142857144, 0.30344827586206874, 0.09090909090909083, 0.375, 0.41666666666666674, 0.14468864468864465, 0.13636363636363646, 0.10021321961620455, 0.048202959830866934, 0.24390243902439024, 0.072463768115942, 0.2432432432432432, 0.5454545454545454, 0.30000000000000004, 0.18181818181818188, 0.3999999999999999, 0.6414141414141415, 0.21153846153846156, 0.22222222222222232, 0.12500000000000006, 0.990625, 0.6065843621399176, 0.6235294117647059, 0.00296442687747047, 0.09200000000000001, 0.07187894073139973, 0.4523809523809524, 0.7441558441558442, 0.1870967741935484, 0.5113636363636364, 1.111111111111111, 0.025641025641025737, 0.17241379310344807, 0.03571428571428581, 0.23214285714285707, 0.19999999999999996, 0.30769230769230776, 0.32273449920508734, 0.15625, 0.10000000000000009, 0.31250000000000006, 0.03896103896103882, 0.07692307692307682, 0.30000000000000004, 0.310924369747899, 0.16666666666666674, 0.021357021357021357, 0.038435609334485664, 0.009936921367402516, 0.0015611960056404624, 0.026925676999647197, 0.008756008684595518, 0.10081582974155709, 0.039327789327789325, 0.01136363636363638, 0.05469682526698187, 0.07556248151602715, 0.06743803154887941, 0.0518710527129932, 0.04122391731613323, 0.012327319145501055, 0.061191165366222114, 0.07452511327220325, 0.09692745656228532, 0.07653795811518323, 0.21474365581644636, 0.18818415332938146, 0.2580270793036749, 0.04919579730148453, 0.46354515050167233, 0.08638649425287354, 0.0422164640223241, 0.05879213558279332, 0.031482473257849926, 0.013140210037679042, 0.040183961950761, 0.05219798961891505, 0.00849618907412417, 0.001936878197078532, 0.047270684638625764, 0.03730495139709237, 1.0, 1.4, 2.0, 1.0, 0.3333333333333333, 2.75, 0.6000000000000001, 0.33333333333333326, 0.7777777777777777, 0.11219512195121945, 0.07894736842105265, 0.6666666666666666, 0.2, 0.25, 1.272727272727273, 0.8285714285714286, 0.75, 0.25, 1.1818181818181819, 3.0, 0.28571428571428564, 0.3333333333333333, 2.0, 1.0, 0.5, 0.3333333333333333, 0.6666666666666667, 1.0, 1.0, 0.19999999999999996, 0.11111111111111116, 0.3333333333333333, 0.5, 0.3333333333333333, 0.12500000000000006, 0.33333333333333326, 0.3333333333333333, 0.37499999999999994, 1.0, 0.3333333333333333, 0.5, 1.0, 0.3333333333333333, 1.0, 0.33333333333333326, 0.16666666666666674, 0.11111111111111116, 0.5, 0.8, 0.1304347826086957, 0.4475524475524474, 0.22222222222222232, 0.11111111111111116, 1.1666666666666667, 2.75, 0.02631578947368427, 1.923076923076923, 2.282051282051282, 0.625, 1.0, 0.5, 0.5, 0.33333333333333326, 0.07142857142857155, 0.1666666666666667, 0.16883116883116878, 0.18007662835249041, 0.1428571428571427, 0.16666666666666674, 0.04409171075837749, 0.28571428571428564, 0.16666666666666674, 0.75, 0.19999999999999996, 0.5, 2.0, 0.2, 0.1666666666666667, 0.008403361344537785, 0.4378698224852072, 0.09777777777777769, 0.023391812865497075, 0.21804511278195496, 0.008771929824561374, 0.34693877551020397, 0.16666666666666674, 0.5, 0.375, 0.6000000000000001, 0.33333333333333326, 0.31250000000000006, 0.1428571428571428, 0.33333333333333326, 0.15714285714285717, 0.11111111111111116, 0.00877192982456143, 0.22222222222222232, 0.5, 0.028571428571428647, 0.25, 0.28571428571428564, 0.16666666666666674, 0.3999999999999999, 0.5, 1.0, 0.12500000000000006, 0.5, 1.5, 0.5, 1.0, 0.25, 0.8571428571428572, 0.5, 0.4358974358974359, 0.125, 0.13833992094861666, 0.5, 0.5, 2.0, 2.0, 1.0, 1.0, 0.5, 1.0, 1.0, 1.0, 0.5, 1.3333333333333335, 0.12500000000000006, 0.33333333333333326, 0.25, 0.5, 0.5, 0.10000000000000009, 0.5, 0.30769230769230776, 0.5394736842105264, 0.08886107634543176, 0.002666666666666657, 0.17187500000000006, 0.5, 0.5, 0.16666666666666674, 0.19999999999999996, 0.16666666666666674, 0.16883116883116883, 1.0, 0.25, 1.0, 0.5, 0.8, 1.0, 0.33333333333333326, 0.3999999999999999, 0.2857142857142858, 0.19999999999999996, 0.19999999999999996, 0.5, 0.391304347826087, 0.7857142857142858, 0.4464285714285714, 0.5555555555555556, 0.6153846153846154, 2.6, 0.25, 0.12500000000000006, 0.33333333333333326, 0.16666666666666674, 1.0, 1.0, 0.5, 1.0, 0.33333333333333326, 0.6666666666666667, 4.250000000000001, 2.6666666666666665, 1.5, 0.5000000000000001, 0.5, 1.1428571428571428, 0.5, 1.0, 3.2, 0.033333333333333395, 1.2222222222222223, 0.6875000000000001, 0.5, 0.5, 0.5, 0.575, 0.1875000000000001, 0.1428571428571428, 0.028571428571428466, 0.3333333333333334, 0.049999999999999954, 0.5, 1.0, 1.0, 1.4, 0.14285714285714285, 1.625, 3.0, 0.5812499999999998, 0.4545454545454546, 0.012499999999999956, 1.0, 0.5, 0.5000000000000001, 0.5, 0.5, 0.5, 0.5, 0.5, 0.33333333333333326, 0.5, 0.5, 1.0, 1.2222222222222223, 2.0, 0.5, 0.5000000000000001, 0.5, 0.5, 0.6666666666666667, 0.5, 0.5, 0.5, 0.3999999999999999, 1.0, 0.5, 0.5, 0.017449402203641582, 0.03127604314064385, 0.03743416495636623, 0.030805554994590218, 0.002882658894681779, 0.0248320006438299, 0.018686117376073667, 0.006450189680979643, 0.005611856661093306, 0.010873812754409644, 0.2222222222222222, 0.018181818181818254, 0.14508928571428573, 0.37161084529505567, 0.019230769230769263, 0.12426805465191931, 0.2393162393162393, 3.843137254901961, 0.725480769230769, 0.008162195555722038, 0.08879236253017926, 0.04162976085030996, 0.018453370363105116, 0.018251520028612356, 0.1888060713801251, 0.06775953257829602, 0.057722552129938556, 0.08175896725515046, 0.0073880500709769875, 0.29413981533823264, 0.06367417836083546, 0.09590429845904298, 0.1838496698831895, 0.17200000000000007, 0.03676470588235297, 0.09314375225930839, 0.23886639676113364, 0.08333333333333337, 0.2798216276477147, 0.2047619047619048, 0.14893617021276595, 0.8306159420289856, 0.15334302325581395, 1.012682657843948, 0.2965517241379309, 0.1876786281359162, 0.023017902813299306, 0.1979166666666667, 0.19999999999999996, 0.049999999999999975, 0.2, 1.0, 0.4285714285714286, 1.3333333333333335, 2.0, 1.0, 0.19531250000000014, 0.39999999999999997, 0.08225108225108231, 0.10384615384615377, 0.16632860040567954, 0.08542875564152176, 0.029356943150046517, 0.41666666666666674, 0.3235294117647059, 0.4999999999999999, 0.16666666666666674, 0.35416666666666663, 2.125, 0.3090909090909091, 0.04519392005192845, 0.010210210210210116, 0.07283048493266497, 0.06738897930713787, 0.03478100479566112, 0.05647171212243032, 0.24202173538036909, 0.06012508850601841, 0.13727031232807804, 0.40909090909090917, 0.06400000000000015, 0.055555555555555566, 0.008403361344537785, 0.022727272727272665, 0.0722610722610722, 0.17391304347826098, 0.04800694502204118, 0.058212259215044734, 0.0020815585434185587, 0.010642883425907978, 0.04193811886119578, 0.05763111373011189, 0.034706221198156764, 0.010692448534230532, 0.04350198976691307, 0.6964285714285715, 6.666666666666667, 0.23214285714285707, 1.3333333333333335, 2.0, 1.4230769230769234, 0.0714285714285715, 0.04999999999999999, 0.33333333333333326, 1.6833333333333336, 3.0666666666666664, 0.42857142857142855, 0.10185185185185189, 0.3241379310344827, 2.2083333333333335, 0.04727272727272712, 0.5151515151515152, 0.30000000000000004, 1.5000000000000002, 0.30666666666666664, 0.45833333333333337, 0.19999999999999996, 0.2, 0.5, 0.16666666666666663, 0.5555555555555555, 0.061007957559681726, 0.05882352941176473, 0.25925925925925924, 0.3999999999999999, 0.5, 0.3999999999999999, 0.22222222222222232, 0.4, 0.8750000000000001, 0.33333333333333326, 0.22222222222222232, 0.6153846153846154, 1.0, 0.42999999999999994, 1.5, 1.4, 1.3333333333333333, 0.25000000000000006, 0.6666666666666667, 0.5, 0.6333333333333334, 0.8571428571428572, 9.0, 1.0, 1.6250000000000002, 0.33333333333333326, 20.166666666666668, 22.0, 0.028302787323405847, 0.24925116308711992, 0.08305906807552398, 0.14609997585124354, 0.13927162906377696, 0.19590177264595873, 0.10452536990743869, 0.007399181730619131, 0.011252750414401167, 0.02174812598922116, 0.10585285608939805, 0.01583555570214299, 0.0947876716934535, 0.08109658178481312, 0.009973115948313287, 0.049977701798721595, 0.38095238095238093, 0.25, 0.4783653846153846, 0.10000000000000009, 0.1254355400696863, 0.19047619047619047, 0.3181818181818181, 0.030303030303030356, 0.7142857142857142, 0.6507936507936508, 0.125, 0.10000000000000003, 0.11111111111111116, 0.38888888888888884, 0.2389830508474576, 0.08960328317373457, 0.06567164179104475, 0.21107871720116603, 0.05753968253968254, 0.09819121447028424, 0.22222222222222213, 0.2727272727272728, 0.01755780825548275, 0.13617053660692782, 0.06034157344321803, 0.02789329626657286, 0.030006347629298397, 0.05450176836224331, 0.06317290713113738, 0.02174577362996476, 0.023472212685211213, 0.08250825082508256, 0.10988845342176676, 0.11189303307529919, 0.0024614726027398443, 0.04147583348258823, 0.04306131391782129, 0.06751279154761107, 0.07258331951583492, 0.04258692497002589, 0.04666526108651344, 0.27315302183712575, 0.10788043696372815, 0.14247146401985114, 0.05392476625353332, 0.2932149665210955, 0.21051514062653123, 0.0832566520972318, 0.00630823543029102, 0.2786195286195287, 0.0018975332068310656, 0.10726643598615931, 0.3357185450208707, 0.2974137931034482, 0.03571428571428581, 0.31914893617021267, 0.3421052631578947, 0.14473684210526305, 0.015037593984962261, 0.16181266305438485, 0.057412716759149454, 0.012061909597218342, 0.03244933240151542, 0.034717951
[truncated: 56,427,811 more chars]
